# Supplementary material for: Transcriptome-Wide Profile of 25-Hydroxyvitamin D3 in Primary Immune Cells from Human Peripheral Blood
Source: Nutrients. 2021 Nov 16;13(11):4100. doi: 10.3390/nu13114100 (PMC8624141; doi:10.3390/nu13114100)
Supplement: Supplementary file 1 [file nutrients-13-04100-s001.zip]

Archive with 13 entries (11 files):
- nutrients-1405716-supplementary/
- nutrients-1405716-supplementary/Supplementary material/
- nutrients-1405716-supplementary/Supplementary material/Fig S1.pdf
- nutrients-1405716-supplementary/Supplementary material/Fig S2.pdf
- nutrients-1405716-supplementary/Supplementary material/Fig S3.pdf
- nutrients-1405716-supplementary/Supplementary material/Fig S4.pdf
- nutrients-1405716-supplementary/Supplementary material/Fig S5.pdf
- nutrients-1405716-supplementary/Supplementary material/Fig S6.pdf
- nutrients-1405716-supplementary/Supplementary material/Supplementary legends.pdf
- nutrients-1405716-supplementary/Supplementary material/Table S1.xlsx
- nutrients-1405716-supplementary/Supplementary material/Table S2.xlsx
- nutrients-1405716-supplementary/Supplementary material/Table S3.xlsx
- nutrients-1405716-supplementary/Supplementary material/Table S4.xlsx
