# Supplementary material for: Transcriptome-Wide Profile of 25-Hydroxyvitamin D3 in Primary Immune Cells from Human Peripheral Blood
Source: Nutrients. 2021 Nov 16;13(11):4100. doi: 10.3390/nu13114100 (PMC8624141; doi:10.3390/nu13114100)
Supplement: Supplementary file 1 [file nutrients-13-04100-s001.zip › nutrients-1405716-supplementary/Supplementary material/Table S1.xlsx]

## Sheet: Essentials
external gene name	ensembl gene id	hgnc symbol	description	chromosome	start position	end position	gene biotype	strand	How many target	Regulation	Target 250 nM D3 (#05)	Target 250 nM D3 (#09)	Target 250 nM D3 (#12)	Target 250 nM D3 (#13)	Target 250 nM D3 (#14)	Target 100 nM 25D3 (#05)	Target 100 nM 25D3 (#12)	Target 100 nM 25D3 (#14)	Target 250 nM 25D3 (#05)	Target 250 nM 25D3 (#09)	Target 250 nM 25D3 (#12)	Target 250 nM 25D3 (#13)	Target 250 nM 25D3 (#14)	Target 10 nM 125D3 (#05)	Target 10 nM 125D3 (#09)	Target 10 nM 125D3 (#12)	Target 10 nM 125D3 (#13)	Target 10 nM 125D3 (#14)	Target 10 nM 125D3 (any)	Target 10 nM 125D3 (common 5)	Target 10 nM 125D3 (common 3)	Target 1000 nM 25D3 (#05)	Target 1000 nM 25D3 (#12)	Target 1000 nM 25D3 (#14)	Target 1000 nM 25D3 (any)	Target 1000 nM 25D3 (common)	Target 10000 nM 25D3 (#05)	Target 10000 nM 25D3 (#12)	Target 10000 nM 25D3 (#14)	Target 10000 nM 25D3 (any)	Target 10000 nM 25D3 (common)	log2FC 250 nM D3 (#05)	log2FC 250 nM D3 (#09)	log2FC 250 nM D3 (#12)	log2FC 250 nM D3 (#13)	log2FC 250 nM D3 (#14)	log2FC 100 nM 25D3 (#05)	log2FC 100 nM 25D3 (#12)	log2FC 100 nM 25D3 (#14)
FBP1	ENSG00000165140	FBP1	fructose-bisphosphatase 1	9	94603133	94640249	protein coding	-1	11	Up	No	No	No	No	No	No	No	No	No	No	No	No	No	Yes	Yes	Yes	Yes	Yes	Yes	Yes	Yes	Yes	Yes	Yes	Yes	Yes	Yes	Yes	Yes	Yes	Yes	0.383332	-0.284692	0.134487	0.257052	0.0103845	0.176063	-0.396903	0.400297
CRISPLD2	ENSG00000103196	CRISPLD2	cysteine rich secretory protein LCCL domain containing 2	16	84819985	84920768	protein coding	1	11	Up	No	No	No	No	No	No	No	No	No	No	No	No	No	Yes	Yes	Yes	Yes	Yes	Yes	Yes	Yes	Yes	Yes	Yes	Yes	Yes	Yes	Yes	Yes	Yes	Yes	0.171576	-0.704573	0.0428221	0.218453	0.465085	-0.0513555	0.0933646	0.315303
THBD	ENSG00000178726	THBD	thrombomodulin	20	23045633	23049672	protein coding	-1	11	Up	No	No	No	No	No	No	No	No	No	No	No	No	No	Yes	Yes	Yes	Yes	Yes	Yes	Yes	Yes	Yes	Yes	Yes	Yes	Yes	Yes	Yes	Yes	Yes	Yes	0.359912	-0.773777	0.0763109	-1.07692	0.172368	0.0547505	-0.818068	-0.330945
SEMA3C	ENSG00000075223	SEMA3C	semaphorin 3C	7	80742538	80922359	protein coding	-1	11	Up	No	No	No	No	No	No	No	No	No	No	No	No	No	Yes	Yes	Yes	Yes	Yes	Yes	Yes	Yes	Yes	Yes	Yes	Yes	Yes	Yes	Yes	Yes	Yes	Yes	-0.182639	-0.600518	-0.180869	0.1417	0.112376	-0.0676324	-0.299759	-0.559938
G0S2	ENSG00000123689	G0S2	G0/G1 switch 2	1	209675412	209676390	protein coding	1	11	Up	No	No	No	No	No	No	No	No	No	No	No	No	No	Yes	Yes	Yes	Yes	Yes	Yes	Yes	Yes	Yes	Yes	Yes	Yes	Yes	Yes	Yes	Yes	Yes	Yes	-0.204963	-0.265301	-0.291987	-0.435231	0.653904	0.415436	-0.399008	0.331527
CYP24A1	ENSG00000019186	CYP24A1	cytochrome P450 family 24 subfamily A member 1	20	54153446	54173986	protein coding	-1	11	Up	No	No	No	No	No	No	No	No	No	No	No	No	No	Yes	Yes	Yes	Yes	Yes	Yes	Yes	Yes	Yes	Yes	Yes	Yes	Yes	Yes	Yes	Yes	Yes	Yes	0.240225	-0.800065	1.39713	0.372062	2.16115	2.40416	-0.756424	0.548695
STAB1	ENSG00000010327	STAB1	stabilin 1	3	52495338	52524495	protein coding	1	11	Down	No	No	No	No	No	No	No	No	No	No	No	No	No	Yes	Yes	Yes	Yes	Yes	Yes	Yes	Yes	Yes	Yes	Yes	Yes	Yes	Yes	Yes	Yes	Yes	Yes	0.113105	0.158783	0.0105734	-0.28646	0.242654	-0.103643	-0.565199	0.375323
CCL24	ENSG00000106178	CCL24	C-C motif chemokine ligand 24	7	75810825	75823356	protein coding	-1	11	Down	No	No	No	No	No	No	No	No	No	No	No	No	No	Yes	Yes	Yes	Yes	Yes	Yes	Yes	Yes	Yes	Yes	Yes	Yes	Yes	Yes	Yes	Yes	Yes	Yes	0.0797628	0.389603	0.237953	-0.103086	0.0599573	0.0159967	-0.0721955	0.239535
TGFBI	ENSG00000120708	TGFBI	transforming growth factor beta induced	5	136028988	136063818	protein coding	1	11	Down	No	No	No	No	No	No	No	No	No	No	No	No	No	Yes	Yes	Yes	Yes	Yes	Yes	Yes	Yes	Yes	Yes	Yes	Yes	Yes	Yes	Yes	Yes	Yes	Yes	0.0501577	-0.0268659	0.0334212	-0.421251	0.149681	-0.333218	-0.526857	0.0888926
FCN1	ENSG00000085265	FCN1	ficolin 1	9	134903232	134917912	protein coding	-1	11	Down	No	No	No	No	No	No	No	No	No	No	No	No	No	Yes	Yes	Yes	Yes	Yes	Yes	Yes	Yes	Yes	Yes	Yes	Yes	Yes	Yes	Yes	Yes	Yes	Yes	0.0701854	0.24536	0.0573899	-0.403126	0.30255	-0.128689	-0.342196	0.404289
PLA2G7	ENSG00000146070	PLA2G7	phospholipase A2 group VII	6	46704201	46735693	protein coding	-1	11	Down	No	No	No	No	No	No	No	No	No	No	No	No	No	Yes	Yes	Yes	Yes	Yes	Yes	Yes	Yes	Yes	Yes	Yes	Yes	Yes	Yes	Yes	Yes	Yes	Yes	0.00984307	-0.169035	-0.0272159	-0.172144	0.0775078	-0.159789	0.0318703	-0.0957587
CYP27A1	ENSG00000135929	CYP27A1	cytochrome P450 family 27 subfamily A member 1	2	218781749	218815293	protein coding	1	11	Down	No	No	No	No	No	No	No	No	No	No	No	No	No	Yes	Yes	Yes	Yes	Yes	Yes	Yes	Yes	Yes	Yes	Yes	Yes	Yes	Yes	Yes	Yes	Yes	Yes	-0.208985	0.0434849	-0.12444	-0.489604	0.293398	-0.195058	-0.305383	0.187183
RASAL1	ENSG00000111344	RASAL1	RAS protein activator like 1	12	113098819	113136239	protein coding	-1	11	Down	No	No	No	No	No	No	No	No	No	No	No	No	No	Yes	Yes	Yes	Yes	Yes	Yes	Yes	Yes	Yes	Yes	Yes	Yes	Yes	Yes	Yes	Yes	Yes	Yes	0.0719916	0.0984011	0.034732	-0.418045	0.166902	-0.0719175	-0.399488	0.254354
SLAMF8	ENSG00000158714	SLAMF8	SLAM family member 8	1	159826811	159837492	protein coding	1	11	Down	No	No	No	No	No	No	No	No	No	No	No	No	No	Yes	Yes	Yes	Yes	Yes	Yes	Yes	Yes	Yes	Yes	Yes	Yes	Yes	Yes	Yes	Yes	Yes	Yes	0.0797901	0.294673	0.0566197	-0.150783	-0.0109919	-0.100945	-0.214758	0.340316
RTN1	ENSG00000139970	RTN1	reticulon 1	14	59595976	59870776	protein coding	-1	11	Down	No	No	No	No	No	No	No	No	No	No	No	No	No	Yes	Yes	Yes	Yes	Yes	Yes	Yes	Yes	Yes	Yes	Yes	Yes	Yes	Yes	Yes	Yes	Yes	Yes	-0.0287422	0.234112	0.129736	-0.0949596	0.174448	-0.0118045	-0.12465	0.143689
CAMK1	ENSG00000134072	CAMK1	calcium/calmodulin dependent protein kinase I	3	9757347	9769992	protein coding	-1	11	Down	No	No	No	No	No	No	No	No	No	No	No	No	No	Yes	Yes	Yes	Yes	Yes	Yes	Yes	Yes	Yes	Yes	Yes	Yes	Yes	Yes	Yes	Yes	Yes	Yes	0.0594213	0.066399	0.044866	-0.368733	0.199775	-0.201805	-0.368609	0.203702
RAB7B	ENSG00000276600	RAB7B	RAB7B, member RAS oncogene family	1	205976740	206003461	protein coding	-1	11	Down	No	No	No	No	No	No	No	No	No	No	No	No	No	Yes	Yes	Yes	Yes	Yes	Yes	Yes	Yes	Yes	Yes	Yes	Yes	Yes	Yes	Yes	Yes	Yes	Yes	0.15491	0.113232	0.00791331	-0.17545	0.0900516	-0.0923042	-0.357349	-0.0056154
ITGA11	ENSG00000137809	ITGA11	integrin subunit alpha 11	15	68296532	68432163	protein coding	-1	11	Down	No	No	No	No	No	No	No	No	No	No	No	No	No	Yes	Yes	Yes	Yes	Yes	Yes	Yes	Yes	Yes	Yes	Yes	Yes	Yes	Yes	Yes	Yes	Yes	Yes	0.156452	0.58685	-0.0211546	-0.0974572	-0.303263	-0.111196	-0.288914	0.214971
GPX3	ENSG00000211445	GPX3	glutathione peroxidase 3	5	151020438	151028992	protein coding	1	11	Down	No	No	No	No	No	No	No	No	No	No	No	No	No	Yes	Yes	Yes	Yes	Yes	Yes	Yes	Yes	Yes	Yes	Yes	Yes	Yes	Yes	Yes	Yes	Yes	Yes	0.518354	0.260552	0.00373688	0.215181	-0.202063	0.135217	-0.43825	0.277869
MARCKS	ENSG00000277443	MARCKS	myristoylated alanine rich protein kinase C substrate	6	113857345	113863475	protein coding	1	10	Down	No	No	No	No	No	No	No	No	No	No	No	No	No	Yes	Yes	Yes	Yes	Yes	Yes	Yes	Yes	Yes	Yes	No	Yes	No	Yes	Yes	Yes	Yes	Yes	-0.229821	-0.0875199	-0.0270431	-0.162114	0.376424	-0.0560165	-0.039496	-0.0485962
LILRB2	ENSG00000131042	LILRB2	leukocyte immunoglobulin like receptor B2	19	54273812	54281184	protein coding	-1	10	Down	No	No	No	No	No	No	No	No	No	No	No	No	No	Yes	Yes	Yes	Yes	Yes	Yes	Yes	Yes	Yes	Yes	No	Yes	No	Yes	Yes	Yes	Yes	Yes	-0.0732977	0.03652	-0.124705	-0.344742	0.256041	-0.0395461	-0.399698	0.217719
CSF2RA	ENSG00000198223	CSF2RA	colony stimulating factor 2 receptor subunit alpha	X	1268800	1310381	protein coding	1	10	Down	No	No	No	No	No	No	No	No	No	No	No	No	No	Yes	Yes	Yes	Yes	Yes	Yes	Yes	Yes	Yes	Yes	No	Yes	No	Yes	Yes	Yes	Yes	Yes	-0.0457707	0.0245822	-0.0208955	-0.132354	0.237028	-0.0478435	-0.107873	0.0366713
AATK	ENSG00000181409	AATK	apoptosis associated tyrosine kinase	17	81110487	81166221	protein coding	-1	10	Down	No	No	No	No	No	No	No	No	No	No	No	No	No	Yes	Yes	Yes	Yes	Yes	Yes	Yes	Yes	Yes	Yes	No	Yes	No	Yes	Yes	Yes	Yes	Yes	0.119956	-0.216263	-0.0115818	-0.097724	0.249142	-0.0842893	-0.499298	0.339892
NECTIN2	ENSG00000130202	NECTIN2	nectin cell adhesion molecule 2	19	44846175	44889223	protein coding	1	10	Down	No	No	No	No	No	No	No	No	No	No	No	No	No	Yes	Yes	Yes	Yes	Yes	Yes	Yes	Yes	Yes	Yes	No	Yes	No	Yes	Yes	Yes	Yes	Yes	-0.0700553	0.0125738	-0.0966515	-0.155286	0.239451	-0.240654	-0.468906	0.393971
SDC2	ENSG00000169439	SDC2	syndecan 2	8	96493813	96611790	protein coding	1	10	Down	No	No	No	No	No	No	No	No	No	No	No	No	No	Yes	Yes	Yes	Yes	No	Yes	No	No	Yes	Yes	Yes	Yes	Yes	Yes	Yes	Yes	Yes	Yes	-0.00360624	-0.226867	0.0499485	-0.0683458	0.243895	-0.101412	-0.0969752	0.066002
FPR3	ENSG00000187474	FPR3	formyl peptide receptor 3	19	51795157	51826190	protein coding	1	10	Down	No	No	No	No	No	No	No	No	No	No	No	No	No	Yes	Yes	Yes	Yes	No	Yes	No	No	Yes	Yes	Yes	Yes	Yes	Yes	Yes	Yes	Yes	Yes	0.0894548	-0.159448	0.0785801	-0.383336	0.238024	-0.241847	-0.194117	-0.152674
IGSF6	ENSG00000140749	IGSF6	immunoglobulin superfamily member 6	16	21639550	21652608	protein coding	-1	10	Down	No	No	No	No	No	No	No	No	No	No	No	No	No	Yes	Yes	Yes	Yes	No	Yes	No	No	Yes	Yes	Yes	Yes	Yes	Yes	Yes	Yes	Yes	Yes	0.0802938	0.153613	0.0121598	-0.178684	0.26824	-0.15435	0.0493439	0.0584825
PLBD1	ENSG00000121316	PLBD1	phospholipase B domain containing 1	12	14503661	14567883	protein coding	-1	10	Down	No	No	No	No	No	No	No	No	No	No	No	No	No	Yes	Yes	Yes	Yes	No	Yes	No	No	Yes	Yes	Yes	Yes	Yes	Yes	Yes	Yes	Yes	Yes	0.187443	0.170231	0.273836	-0.0508815	0.302135	-0.213542	-0.0626604	0.000492406
SEMA6B	ENSG00000167680	SEMA6B	semaphorin 6B	19	4542593	4581776	protein coding	-1	10	Up	No	No	No	No	No	No	No	No	No	No	No	No	No	Yes	No	Yes	Yes	Yes	Yes	No	Yes	Yes	Yes	Yes	Yes	Yes	Yes	Yes	Yes	Yes	Yes	0.652976	-2.16096	0.0349777	0.426477	0.283207	0.189866	-0.575597	0.515277
HBEGF	ENSG00000113070	HBEGF	heparin binding EGF like growth factor	5	140332843	140346603	protein coding	-1	10	Up	No	No	No	No	No	No	No	No	No	No	No	No	No	Yes	No	Yes	Yes	Yes	Yes	No	Yes	Yes	Yes	Yes	Yes	Yes	Yes	Yes	Yes	Yes	Yes	0.278681	-1.71633	-0.0494439	0.1757	0.532668	0.210159	0.00814855	0.639605
OSM	ENSG00000099985	OSM	oncostatin M	22	30262829	30266851	protein coding	-1	9	Up	No	No	No	No	No	No	No	No	No	No	No	No	No	Yes	Yes	Yes	Yes	Yes	Yes	Yes	Yes	Yes	Yes	No	Yes	No	Yes	Yes	No	Yes	No	0.046987	-0.878835	0.0840478	-0.697044	-0.512926	-0.0503251	-0.0246917	0.571892
GEM	ENSG00000164949	GEM	GTP binding protein overexpressed in skeletal muscle	8	94249253	94262350	protein coding	-1	9	Up	No	No	No	No	No	No	No	No	No	No	No	No	No	Yes	Yes	Yes	Yes	Yes	Yes	Yes	Yes	Yes	Yes	No	Yes	No	Yes	Yes	No	Yes	No	0.0214876	-0.315707	-0.481254	0.0519341	0.470463	-0.273727	0.562415	0.292938
THBS1	ENSG00000137801	THBS1	thrombospondin 1	15	39581079	39599466	protein coding	1	9	Down	No	No	No	No	No	No	No	No	No	No	No	No	No	Yes	Yes	Yes	Yes	Yes	Yes	Yes	Yes	Yes	Yes	No	Yes	No	Yes	Yes	No	Yes	No	-0.0442755	-0.646404	-0.0461204	-0.495906	0.222012	-0.0665552	-0.245069	0.10447
MPEG1	ENSG00000197629	MPEG1	macrophage expressed 1	11	59208510	59212927	protein coding	-1	9	Down	No	No	No	No	No	No	No	No	No	No	No	No	No	Yes	Yes	Yes	Yes	Yes	Yes	Yes	Yes	Yes	Yes	No	Yes	No	Yes	Yes	No	Yes	No	0.072151	-0.0752766	0.0865931	-0.297056	0.0747855	-0.161701	-0.174584	0.194961
LMNA	ENSG00000160789	LMNA	lamin A/C	1	156082573	156140081	protein coding	1	9	Down	No	No	No	No	No	No	No	No	No	No	No	No	No	Yes	Yes	Yes	Yes	Yes	Yes	Yes	Yes	Yes	Yes	No	Yes	No	Yes	Yes	No	Yes	No	0.0872533	-0.100521	0.0674866	-0.188684	0.420469	-0.193348	-0.541516	0.0850068
IER3	ENSG00000137331	IER3	immediate early response 3	6	30743199	30744548	protein coding	-1	9	Down	No	No	No	No	No	No	No	No	No	No	No	No	No	Yes	Yes	Yes	Yes	Yes	Yes	Yes	Yes	Yes	Yes	No	Yes	No	Yes	Yes	No	Yes	No	-0.0394505	-0.513742	-0.119645	-0.39923	0.125186	-0.0772024	-0.512349	0.0668884
AGRN	ENSG00000188157	AGRN	agrin	1	1020120	1056118	protein coding	1	9	Down	No	No	No	No	No	No	No	No	No	No	No	No	No	Yes	Yes	Yes	Yes	Yes	Yes	Yes	Yes	Yes	Yes	No	Yes	No	Yes	Yes	No	Yes	No	-0.0758239	0.168847	-0.0193558	-0.274223	0.399222	0.018961	-0.57522	0.190452
TLR8	ENSG00000101916	TLR8	toll like receptor 8	X	12906620	12923169	protein coding	1	9	Down	No	No	No	No	No	No	No	No	No	No	No	No	No	Yes	Yes	Yes	Yes	Yes	Yes	Yes	Yes	Yes	Yes	No	Yes	No	Yes	Yes	No	Yes	No	-0.0662252	0.262751	0.143506	-0.296357	-0.215067	-0.172797	-0.0214744	0.00597058
LST1	ENSG00000204482	LST1	leukocyte specific transcript 1	6	31586124	31588909	protein coding	1	9	Down	No	No	No	No	No	No	No	No	No	No	No	No	No	Yes	Yes	Yes	Yes	Yes	Yes	Yes	Yes	Yes	Yes	No	Yes	No	Yes	Yes	No	Yes	No	0.0847666	0.47924	0.187232	-0.0141441	-0.0741595	-0.197339	-0.264333	0.105245
TNFRSF4	ENSG00000186827	TNFRSF4	TNF receptor superfamily member 4	1	1211340	1214153	protein coding	-1	9	Down	No	No	No	No	No	No	No	No	No	No	No	No	No	Yes	Yes	Yes	Yes	Yes	Yes	Yes	Yes	Yes	Yes	No	Yes	No	Yes	Yes	No	Yes	No	-0.158435	0.280568	0.0118686	-0.25159	0.239461	-0.187615	-0.565228	0.514124
FPR1	ENSG00000171051	FPR1	formyl peptide receptor 1	19	51745172	51804110	protein coding	-1	9	Down	No	No	No	No	No	No	No	No	No	No	No	No	No	Yes	Yes	Yes	Yes	Yes	Yes	Yes	Yes	Yes	Yes	No	Yes	No	Yes	Yes	No	Yes	No	-0.0899599	-0.0165755	-0.126597	-0.874022	-0.205715	-0.656221	-0.751298	0.278812
ARPIN	ENSG00000242498	ARPIN	actin related protein 2/3 complex inhibitor	15	89895006	89912952	protein coding	-1	9	Down	No	No	No	No	No	No	No	No	No	No	No	No	No	Yes	Yes	Yes	Yes	Yes	Yes	Yes	Yes	Yes	Yes	No	Yes	No	Yes	Yes	No	Yes	No	0.126797	0.514784	0.0855091	-0.21641	0.204153	-0.238068	-0.114843	0.70099
ZBTB46	ENSG00000130584	ZBTB46	zinc finger and BTB domain containing 46	20	63743668	63832038	protein coding	-1	9	Down	No	No	No	No	No	No	No	No	No	No	No	No	No	Yes	Yes	Yes	Yes	Yes	Yes	Yes	Yes	Yes	Yes	No	Yes	No	Yes	Yes	No	Yes	No	0.09168	0.318983	-0.0159756	-0.00755806	0.206828	-0.128754	-0.29745	0.33175
EPHB2	ENSG00000133216	EPHB2	EPH receptor B2	1	22710839	22921500	protein coding	1	9	Down	No	No	No	No	No	No	No	No	No	No	No	No	No	Yes	Yes	Yes	Yes	Yes	Yes	Yes	Yes	Yes	Yes	No	Yes	No	Yes	Yes	No	Yes	No	0.12662	0.0407468	0.162578	-0.363415	0.523892	-0.314778	-0.806464	-0.494783
KCNJ2	ENSG00000123700	KCNJ2	potassium inwardly rectifying channel subfamily J member 2	17	70168673	70180044	protein coding	1	9	Down	No	No	No	No	No	No	No	No	No	No	No	No	No	Yes	Yes	Yes	Yes	Yes	Yes	Yes	Yes	Yes	Yes	No	Yes	No	Yes	Yes	No	Yes	No	6.30862e-05	0.141363	-0.177651	-0.338893	-0.197413	-0.194682	-0.0660719	0.241661
ESPL1	ENSG00000135476	ESPL1	extra spindle pole bodies like 1, separase	12	53268299	53293638	protein coding	1	9	Down	No	No	No	No	No	No	No	No	No	No	No	No	No	Yes	Yes	Yes	Yes	No	Yes	No	No	Yes	Yes	Yes	Yes	Yes	Yes	Yes	No	Yes	No	0.152619	0.193197	-0.0336206	0.113931	0.270204	-0.170081	-0.463033	0.171906
AC010980.1	ENSG00000288658		novel protein, ortholog of Gm2102 (M. musculus)	2	222317242	222320208	protein coding	-1	9	Down	No	No	No	No	No	No	No	No	No	No	No	No	No	Yes	Yes	Yes	Yes	No	Yes	No	No	Yes	Yes	Yes	Yes	Yes	Yes	Yes	No	Yes	No	-0.129091	-0.30301	-0.463906	0.311742	0.391037	0.165986	-0.356698	0.123449
SLC11A1	ENSG00000018280	SLC11A1	solute carrier family 11 member 1	2	218382029	218396894	protein coding	1	9	Up	No	No	No	No	No	No	No	No	No	No	No	No	No	Yes	No	Yes	Yes	Yes	Yes	No	Yes	Yes	Yes	Yes	Yes	Yes	Yes	Yes	No	Yes	No	0.0102909	-1.24767	-0.420869	-0.0336662	-0.0689111	-0.0565423	-0.438671	0.111645
ADGRE2	ENSG00000127507	ADGRE2	adhesion G protein-coupled receptor E2	19	14732392	14778560	protein coding	-1	9	Down	No	No	No	No	No	No	No	No	No	No	No	No	No	Yes	Yes	Yes	Yes	Yes	Yes	Yes	Yes	No	Yes	No	Yes	No	Yes	Yes	Yes	Yes	Yes	-0.0540898	-0.0382429	-0.171004	-0.108896	0.141312	0.000690175	-0.212725	0.158982
S100A9	ENSG00000163220	S100A9	S100 calcium binding protein A9	1	153357854	153361023	protein coding	1	9	Down	No	No	No	No	No	No	No	No	No	No	No	No	No	Yes	Yes	Yes	Yes	No	Yes	No	No	Yes	Yes	No	Yes	No	Yes	Yes	Yes	Yes	Yes	0.0425505	-0.123533	-0.0378079	-0.339333	0.318802	-0.107088	-0.246711	0.221575
RHOU	ENSG00000116574	RHOU	ras homolog family member U	1	228735479	228746664	protein coding	1	9	Down	No	No	No	No	No	No	No	No	No	No	No	No	No	Yes	Yes	Yes	Yes	No	Yes	No	No	Yes	Yes	No	Yes	No	Yes	Yes	Yes	Yes	Yes	-0.0850702	-0.114061	0.0292184	-0.195735	0.166746	-0.0969949	0.0829368	0.0719767
SASH1	ENSG00000111961	SASH1	SAM and SH3 domain containing 1	6	148272304	148552048	protein coding	1	9	Down	No	No	No	No	No	No	No	No	No	No	No	No	No	Yes	Yes	Yes	Yes	No	Yes	No	No	Yes	Yes	No	Yes	No	Yes	Yes	Yes	Yes	Yes	-0.111285	-0.0906246	-0.0262748	-0.257169	0.221484	0.0138552	-0.239469	-0.0214442
MMP9	ENSG00000100985	MMP9	matrix metallopeptidase 9	20	46008908	46016561	protein coding	1	9	Down	No	No	No	No	No	No	No	No	No	No	No	No	No	Yes	Yes	Yes	No	Yes	Yes	No	Yes	Yes	Yes	No	Yes	No	Yes	Yes	Yes	Yes	Yes	0.187417	-0.137829	0.00752868	-0.342541	0.307456	-0.16222	-0.453565	0.0889913
CYP4F3	ENSG00000186529	CYP4F3	cytochrome P450 family 4 subfamily F member 3	19	15640897	15662825	protein coding	1	9	Down	No	No	No	No	No	No	No	No	No	No	No	No	No	Yes	Yes	No	Yes	No	Yes	No	No	Yes	Yes	Yes	Yes	Yes	Yes	Yes	Yes	Yes	Yes	-0.292577	-0.413119	1.03481	-0.710862	0.806854	-0.10828	-0.368984	0.180896
GSN	ENSG00000148180	GSN	gelsolin	9	121207794	121332843	protein coding	1	9	Down	No	No	No	No	No	No	No	No	No	No	No	No	No	Yes	No	Yes	Yes	No	Yes	No	No	Yes	Yes	Yes	Yes	Yes	Yes	Yes	Yes	Yes	Yes	0.189154	0.44981	0.210352	0.053798	0.342899	-0.151469	-0.448845	0.240076
ZNF366	ENSG00000178175	ZNF366	zinc finger protein 366	5	72439903	72507410	protein coding	-1	9	Down	No	No	No	No	No	No	No	No	No	No	No	No	No	Yes	No	Yes	Yes	No	Yes	No	No	Yes	Yes	Yes	Yes	Yes	Yes	Yes	Yes	Yes	Yes	-0.248005	0.31881	0.300219	0.0554084	-0.0785183	-0.12337	-0.320987	-0.181484
LRRC32	ENSG00000137507	LRRC32	leucine rich repeat containing 32	11	76657524	76670747	protein coding	-1	8	Up	No	No	No	No	No	No	No	No	No	No	No	No	No	Yes	Yes	Yes	Yes	Yes	Yes	Yes	Yes	Yes	No	No	Yes	No	Yes	Yes	No	Yes	No	0.145119	-0.165899	-0.660148	-0.146108	0.880177	1.00928	-0.576264	-0.379329
RIN2	ENSG00000132669	RIN2	Ras and Rab interactor 2	20	19757606	20002457	protein coding	1	8	Down	No	No	No	No	No	No	No	No	No	No	No	No	No	Yes	Yes	Yes	Yes	Yes	Yes	Yes	Yes	Yes	No	No	Yes	No	Yes	Yes	No	Yes	No	-0.0588663	-0.0175899	0.0918873	-0.359549	0.130784	-0.129508	-0.226686	-0.104595
KLHDC8B	ENSG00000185909	KLHDC8B	kelch domain containing 8B	3	49171598	49176486	protein coding	1	8	Up	No	No	No	No	No	No	No	No	No	No	No	No	No	Yes	Yes	Yes	No	Yes	Yes	No	Yes	Yes	Yes	No	Yes	No	Yes	Yes	No	Yes	No	0.158056	0.215792	0.147059	-0.372764	0.508444	-0.220496	-0.577053	-0.935792
ITGB8	ENSG00000105855	ITGB8	integrin subunit beta 8	7	20330702	20415754	protein coding	1	8	Up	No	No	No	No	No	No	No	No	No	No	No	No	No	Yes	No	Yes	Yes	Yes	Yes	No	Yes	Yes	Yes	No	Yes	No	Yes	Yes	No	Yes	No	-0.428876	-1.15081	-0.483056	-0.173854	0.139503	0.237504	-0.00426677	0.0152607
RASSF4	ENSG00000107551	RASSF4	Ras association domain family member 4	10	44959407	44995891	protein coding	1	8	Down	No	No	No	No	No	No	No	No	No	No	No	No	No	Yes	No	Yes	Yes	Yes	Yes	No	Yes	Yes	Yes	No	Yes	No	Yes	Yes	No	Yes	No	-0.0167592	0.265142	-0.0400336	-0.146956	0.097145	-0.0259296	-0.370743	0.312921
TMEM176B	ENSG00000106565	TMEM176B	transmembrane protein 176B	7	150791285	150801360	protein coding	-1	8	Down	No	No	No	No	No	No	No	No	No	No	No	No	No	Yes	No	Yes	Yes	Yes	Yes	No	Yes	Yes	Yes	No	Yes	No	Yes	Yes	No	Yes	No	0.0826788	0.363462	0.0246074	-0.300778	0.127023	-0.137571	-0.279662	0.086476
LTBP2	ENSG00000119681	LTBP2	latent transforming growth factor beta binding protein 2	14	74498183	74612378	protein coding	-1	8	Down	No	No	No	No	No	No	No	No	No	No	No	No	No	Yes	No	Yes	Yes	Yes	Yes	No	Yes	Yes	Yes	No	Yes	No	Yes	Yes	No	Yes	No	-0.248258	-0.22391	-0.232784	-0.468013	0.13733	-0.249039	-0.682917	-0.252065
CRLF2	ENSG00000205755	CRLF2	cytokine receptor like factor 2	X	1187549	1212723	protein coding	-1	8	Down	No	No	No	No	No	No	No	No	No	No	No	No	No	Yes	No	Yes	Yes	Yes	Yes	No	Yes	Yes	Yes	No	Yes	No	Yes	Yes	No	Yes	No	-0.0618215	-0.166058	-0.101694	0.113045	-0.175594	0.0355454	-0.331807	0.300213
CD163L1	ENSG00000177675	CD163L1	CD163 molecule like 1	12	7346685	7479897	protein coding	-1	8	Down	No	No	No		No	No	No	No	No	No	No		No	Yes	Yes	Yes		Yes	Yes	No	Yes	Yes	Yes	No	Yes	No	Yes	Yes	No	Yes	No	0.0278557	-0.296693	0.128797		0.424549	-0.217413	-0.158729	1.08907
OLFM1	ENSG00000130558	OLFM1	olfactomedin 1	9	135075422	135121180	protein coding	1	8	Down	No	No	No		No	No	No	No	No	No	No		No	Yes	Yes	Yes		Yes	Yes	No	Yes	Yes	Yes	No	Yes	No	Yes	Yes	No	Yes	No	0.304412	-0.110742	0.061578		-0.0621675	-0.20649	-0.27957	0.61904
PTX3	ENSG00000163661	PTX3	pentraxin 3	3	157436850	157443633	protein coding	1	8	Down	No	No	No		No	No	No	No	No	No	No		No	Yes	Yes	Yes		Yes	Yes	No	Yes	Yes	Yes	No	Yes	No	Yes	Yes	No	Yes	No	0.160699	0.11036	-0.0219337		0.100944	-0.295743	-0.234124	-0.674044
SPRED1	ENSG00000166068	SPRED1	sprouty related EVH1 domain containing 1	15	38252836	38357249	protein coding	1	8	Down	No	No	No	No	No	No	No	No	No	No	No	No	No	Yes	Yes	Yes	No	No	Yes	No	No	Yes	Yes	Yes	Yes	Yes	Yes	Yes	No	Yes	No	-0.0589367	-0.24193	0.0620257	-0.189892	0.0256021	-0.167649	0.0307013	-0.326178
CD93	ENSG00000125810	CD93	CD93 molecule	20	23079360	23086324	protein coding	-1	8	Up	No	No	No	No	No	No	No	No	No	No	No	No	No	Yes	No	Yes	Yes	No	Yes	No	No	Yes	Yes	Yes	Yes	Yes	Yes	Yes	No	Yes	No	0.126829	-0.555345	0.0858841	-0.112291	0.40234	-0.127461	-0.438286	0.00265488
KITLG	ENSG00000049130	KITLG	KIT ligand	12	88492793	88580851	protein coding	-1	8	Down	No	No	No		No	No	No	No	No	No	No		No	Yes	Yes	Yes		No	Yes	No	No	No	Yes	Yes	Yes	No	Yes	Yes	Yes	Yes	Yes	0.167833	-0.560098	0.0453391		-1.81662	-0.130181	-0.0228181	0.086804
PTAFR	ENSG00000169403	PTAFR	platelet activating factor receptor	1	28147166	28193936	protein coding	-1	8	Down	No	No	No	No	No	No	No	No	No	No	No	No	No	Yes	Yes	No	Yes	Yes	Yes	No	No	Yes	No	No	Yes	No	Yes	Yes	Yes	Yes	Yes	-0.0497506	0.156158	0.0820783	-0.283285	0.201118	-0.00843387	-0.266273	0.235701
SULF2	ENSG00000196562	SULF2	sulfatase 2	20	47656348	47786616	protein coding	-1	8	Up	No	No	No	No	No	No	No	No	No	No	No	No	No	Yes	Yes	Yes	No	No	Yes	No	No	Yes	Yes	No	Yes	No	Yes	Yes	Yes	Yes	Yes	0.0930496	-0.339247	0.0402564	-0.214476	0.0328511	-0.357924	-0.331003	0.771546
MB21D2	ENSG00000180611	MB21D2	Mab-21 domain containing 2	3	192796815	192917856	protein coding	-1	7	Down	No	No	No	No	No	No	No	No	No	No	No	No	No	Yes	Yes	Yes	Yes	Yes	Yes	Yes	Yes	Yes	No	No	Yes	No	Yes	No	No	Yes	No	0.116109	-0.249997	0.0554417	-0.272596	-0.102203	-0.12866	0.132193	0.0794986
DYSF	ENSG00000135636	DYSF	dysferlin	2	71453722	71686768	protein coding	1	7	Up	No	No	No	No	No	No	No	No	No	No	No	No	No	Yes	Yes	Yes	No	Yes	Yes	No	Yes	Yes	Yes	No	Yes	No	Yes	No	No	Yes	No	0.57072	0.0441264	0.0208914	-0.171794	0.276751	-0.440577	-1.14254	-0.374319
CD300LF	ENSG00000186074	CD300LF	CD300 molecule like family member f	17	74694311	74712978	protein coding	-1	7	Up	No	No	No	No	No	No	No	No	No	No	No	No	No	No	Yes	Yes	Yes	No	Yes	No	No	Yes	Yes	Yes	Yes	Yes	Yes	No	No	Yes	No	0.151056	0.208674	-0.0520685	-0.215325	-0.64264	-0.158154	-0.815507	-0.354775
PTGIR	ENSG00000160013	PTGIR	prostaglandin I2 receptor	19	46620468	46625089	protein coding	-1	7	Down	No	No	No	No	No	No	No	No	No	No	No	No	No	Yes	Yes	Yes	Yes	Yes	Yes	Yes	Yes	No	Yes	No	Yes	No	No	Yes	No	Yes	No	-0.133928	-0.0148048	-0.220149	-0.473745	0.503047	0.0107609	-0.554809	0.492522
PTGS1	ENSG00000095303	PTGS1	prostaglandin-endoperoxide synthase 1	9	122370530	122395703	protein coding	1	7	Down	No	No	No	No	No	No	No	No	No	No	No	No	No	Yes	Yes	Yes	No	Yes	Yes	No	Yes	Yes	No	No	Yes	No	Yes	Yes	No	Yes	No	0.0177594	0.141547	0.0223315	-0.243161	0.13731	-0.218828	-0.31306	0.208265
LILRA6	ENSG00000244482	LILRA6	leukocyte immunoglobulin like receptor A6	19	54236592	54242791	protein coding	-1	7	Down	No	No	No	No	No	No	No	No	No	No	No	No	No	Yes	No	Yes	Yes	Yes	Yes	No	Yes	Yes	No	No	Yes	No	Yes	Yes	No	Yes	No	0.0175276	0.296486	0.0819634	-0.17829	-0.275627	-0.0780232	-0.375238	0.0265523
FN1	ENSG00000115414	FN1	fibronectin 1	2	215360440	215436073	protein coding	-1	7	Up	No	No	No	No	No	No	No	No	No	No	No	No	No	Yes	No	Yes	No	No	Yes	No	No	Yes	Yes	Yes	Yes	Yes	Yes	No	Yes	Yes	No	0.396886	-0.0642727	0.238349	0.14624	0.529296	0.106888	-0.956391	1.08415
IL13RA1	ENSG00000131724	IL13RA1	interleukin 13 receptor subunit alpha 1	X	118727133	118794535	protein coding	1	7	Down	No	No	No	No	No	No	No	No	No	No	No	No	No	Yes	Yes	Yes	Yes	No	Yes	No	No	No	No	No	No	No	Yes	Yes	Yes	Yes	Yes	0.0342129	0.0202786	0.110513	-0.10886	-0.0321214	-0.141471	0.0258114	0.179294
ABCC3	ENSG00000108846	ABCC3	ATP binding cassette subfamily C member 3	17	50634777	50692253	protein coding	1	7	Down	No	No	No	No	No	No	No	No	No	No	No	No	No	No	Yes	No	Yes	No	Yes	No	No	Yes	No	Yes	Yes	No	Yes	Yes	Yes	Yes	Yes	-0.0635975	0.333749	0.00210192	0.0142859	0.175364	-0.0770836	-0.392584	0.373685
CD276	ENSG00000103855	CD276	CD276 molecule	15	73683966	73714514	protein coding	1	7	Down	No	No	No	No	No	No	No	No	No	No	No	No	No	No	Yes	Yes	No	No	Yes	No	No	Yes	Yes	No	Yes	No	Yes	Yes	Yes	Yes	Yes	0.190213	0.0881958	-0.0291869	0.0566669	0.343796	-0.239519	-0.613168	0.0730837
JDP2	ENSG00000140044	JDP2	Jun dimerization protein 2	14	75427716	75474111	protein coding	1	7	Down	No	No	No	No	No	No	No	No	No	No	No	No	No	No	Yes	Yes	No	No	Yes	No	No	Yes	Yes	No	Yes	No	Yes	Yes	Yes	Yes	Yes	0.0648487	0.112289	0.081273	0.127964	0.471046	-0.136164	-0.665748	-0.104706
NOTCH3	ENSG00000074181	NOTCH3	notch receptor 3	19	15159038	15200995	protein coding	-1	7	Down	No	No	No	No	No	No	No	No	No	No	No	No	No	No	No	No	Yes	No	Yes	No	No	Yes	Yes	Yes	Yes	Yes	Yes	Yes	Yes	Yes	Yes	0.0896427	-0.0276727	-0.0975118	-0.167987	0.121622	-0.0434608	-0.385577	0.32696
PDPN	ENSG00000162493	PDPN	podoplanin	1	13583465	13617957	protein coding	1	6	Up	No	No	No	No	No	No	No	No	No	No	No	No	No	Yes	No	Yes	Yes	Yes	Yes	No	Yes	Yes	Yes	No	Yes	No	No	No	No	No	No	0.021338	-1.56402	-0.0964072	-0.5682	1.42826	0.0691055	-0.428118	-0.549603
HCAR3	ENSG00000255398	HCAR3	hydroxycarboxylic acid receptor 3	12	122714756	122716811	protein coding	-1	6	Down	No	No	No	No	No	No	No	No	No	No	No	No	No	Yes	Yes	Yes	Yes	Yes	Yes	Yes	Yes	No	No	No	No	No	No	Yes	No	Yes	No	-0.0527034	0.178192	0.18724	-0.236051	0.362458	0.522487	-0.457533	0.12289
SPACA6	ENSG00000182310	SPACA6	sperm acrosome associated 6	19	51689128	51712387	protein coding	1	6	Down	No	No	No	No	No	No	No	No	No	No	No	No	No	Yes	Yes	Yes	No	Yes	Yes	No	Yes	No	Yes	No	Yes	No	No	Yes	No	Yes	No	-0.191961	-0.0379888	-0.316174	-0.121172	-0.671924	0.0773677	-0.585097	0.271517
ARHGEF40	ENSG00000165801	ARHGEF40	Rho guanine nucleotide exchange factor 40	14	21070273	21090248	protein coding	1	6	Down	No	No	No	No	No	No	No	No	No	No	No	No	No	No	Yes	No	Yes	Yes	Yes	No	No	No	No	No	No	No	Yes	Yes	Yes	Yes	Yes	-0.0361364	0.236354	-0.00533949	-0.0875823	0.305131	-0.0936249	-0.534134	0.0917483
EREG	ENSG00000124882	EREG	epiregulin	4	74365145	74388749	protein coding	1	6	Down	No	No	No	No	No	No	No	No	No	No	No	No	No	No	No	Yes	No	No	Yes	No	No	No	Yes	Yes	Yes	No	Yes	Yes	Yes	Yes	Yes	-0.110914	-0.907338	-0.107045	0.0299643	-0.0343148	0.129199	0.347228	0.123801
ANPEP	ENSG00000166825	ANPEP	alanyl aminopeptidase, membrane	15	89784895	89815401	protein coding	-1	6	Down	No	No	No	No	No	No	No	No	No	No	No	No	No	Yes	Yes	No	No	No	Yes	No	No	Yes	No	No	Yes	No	Yes	Yes	Yes	Yes	Yes	0.0550226	-0.107524	-0.149694	-0.125956	0.277245	-0.0577958	-0.452499	0.372161
TNFRSF18	ENSG00000186891	TNFRSF18	TNF receptor superfamily member 18	1	1203508	1206592	protein coding	-1	5	Down	No	No	No	No	No	No	No	No	No	No	No	No	No	Yes	Yes	Yes	Yes	Yes	Yes	Yes	Yes	No	No	No	No	No	No	No	No	No	No	0.0620837	0.0871606	0.0998504	-0.00243884	0.363064	-0.106237	-0.164242	0.164866
TREM1	ENSG00000124731	TREM1	triggering receptor expressed on myeloid cells 1	6	41267926	41286682	protein coding	-1	5	Up	No	No	No	No	No	No	No	No	No	No	No	No	No	Yes	No	Yes	No	No	Yes	No	No	Yes	Yes	Yes	Yes	Yes	No	No	No	No	No	-0.116752	-0.976097	-0.265805	-0.296492	-0.0527239	0.291223	0.0548028	-0.256651
SGMS2	ENSG00000164023	SGMS2	sphingomyelin synthase 2	4	107824563	107915047	protein coding	1	5	Down	No	No	No	No	No	No	No	No	No	No	No	No	No	No	No	No	Yes	No	Yes	No	No	Yes	No	No	Yes	No	Yes	Yes	Yes	Yes	Yes	0.0616138	-0.0621487	0.165066	0.0590763	-0.494938	-0.113654	0.0559261	0.24451
KCNF1	ENSG00000162975	KCNF1	potassium voltage-gated channel modifier subfamily F member 1	2	10911934	10914225	protein coding	1	5	Down	No		No		No	No	No	No	No		No		No	No		No		No	No	No	No	Yes	Yes	No	Yes	No	Yes	Yes	Yes	Yes	Yes	1.12101		0.649419		0.28551	0.0599034	-0.561592	0.385887
LAD1	ENSG00000159166	LAD1	ladinin 1	1	201380833	201399915	protein coding	-1	4	Down	No	No	No	No	No	No	No	No	No	No	No	No	No	No	No	No	Yes	No	Yes	No	No	No	No	No	No	No	Yes	Yes	Yes	Yes	Yes	-0.0650951	-0.116125	-0.0817509	-0.0545035	0.0729441	0.188673	-0.472968	0.135869
CLEC5A	ENSG00000258227	CLEC5A	C-type lectin domain containing 5A	7	141927357	141947007	protein coding	-1	4	Down	No	No	No	No	No	No	No	No	No	No	No	No	No	Yes	No	No	No	No	Yes	No	No	No	No	No	No	No	Yes	Yes	Yes	Yes	Yes	-0.0523314	-0.199928	-0.0735624	-0.0414569	-0.0909194	-0.0639404	0.0482483	0.0373181
MYLIP	ENSG00000007944	MYLIP	myosin regulatory light chain interacting protein	6	16129086	16148248	protein coding	1	3	Up	No	No	No	No	No	No	No	No	No	No	No	No	No	No	No	No	No	No	No	No	No	No	No	No	No	No	Yes	Yes	Yes	Yes	Yes	0.011448	-0.00822379	0.166403	-0.0170093	-0.132878	0.153071	-0.0194279	-0.156248
ABCG1	ENSG00000160179	ABCG1	ATP binding cassette subfamily G member 1	21	42199689	42297244	protein coding	1	3	Up	No	No	No	No	No	No	No	No	No	No	No	No	No	No	No	No	No	No	No	No	No	No	No	No	No	No	Yes	Yes	Yes	Yes	Yes	-0.0533708	0.0579002	0.000910504	-0.156128	-0.131223	-0.0547247	-0.546354	0.0467799
CSF1R	ENSG00000182578	CSF1R	colony stimulating factor 1 receptor	5	150053291	150113372	protein coding	-1	3	Down	No	No	No	No	No	No	No	No	No	No	No	No	No	No	No	No	No	No	No	No	No	No	No	No	No	No	Yes	Yes	Yes	Yes	Yes	0.0524668	0.0599058	0.00501777	-0.111498	0.297915	-0.0871435	-0.419209	0.314097
CSF1	ENSG00000184371	CSF1	colony stimulating factor 1	1	109910242	109930992	protein coding	1	8	Up	No	No	No	No	No	No	No	No	No	No	No	No	No	Yes	Yes	Yes	Yes	No	Yes	No	No	Yes	Yes	No	Yes	No	Yes	Yes	No	Yes	No	0.0741929	0.304797	0.0949553	0.270273	-0.345594	0.313278	0.0301597	0.115637
GREM1	ENSG00000166923	GREM1	gremlin 1, DAN family BMP antagonist	15	32718004	32745106	protein coding	1	8	Up	No	No	No	No	No	No	No	No	No	No	No	No	No	Yes	Yes	Yes	Yes	No	Yes	No	No	Yes	Yes	No	Yes	No	Yes	Yes	No	Yes	No	-0.0515598	-0.484939	-0.011504	0.445329	0.992049	-0.524375	0.414379	-0.677685
TKTL1	ENSG00000007350	TKTL1	transketolase like 1	X	154295795	154330350	protein coding	1	8	Up	No	No	No	No	No	No	No	No	No	No	No	No	No	Yes	Yes	Yes	Yes	No	Yes	No	No	Yes	Yes	No	Yes	No	Yes	Yes	No	Yes	No	-0.206639	0.224242	-0.397656	1.18041	-0.180872	-0.01038	-0.023525	-0.242394
PDLIM4	ENSG00000131435	PDLIM4	PDZ and LIM domain 4	5	132257696	132273454	protein coding	1	8	Up	No	No	No	No	No	No	No	No	No	No	No	No	No	Yes	Yes	Yes	Yes	No	Yes	No	No	Yes	Yes	No	Yes	No	Yes	Yes	No	Yes	No	0.567012	-0.589393	-1.08659	2.04627	-1.07372	1.56375	-0.617816	3.17877
HLA-DRB1	ENSG00000196126	HLA-DRB1	major histocompatibility complex, class II, DR beta 1	6	32578769	32589848	protein coding	-1	8	Down	No	No	No	No	No	No	No	No	No	No	No	No	No	Yes	Yes	Yes	Yes	No	Yes	No	No	Yes	Yes	No	Yes	No	Yes	Yes	No	Yes	No	0.289459	0.184873	0.280103	-0.146531	0.183367	-0.162731	-0.401831	0.147666
RGL1	ENSG00000143344	RGL1	ral guanine nucleotide dissociation stimulator like 1	1	183636085	183928532	protein coding	1	8	Down	No	No	No	No	No	No	No	No	No	No	No	No	No	Yes	Yes	Yes	Yes	No	Yes	No	No	Yes	Yes	No	Yes	No	Yes	Yes	No	Yes	No	0.00546371	-0.422242	0.0583951	-0.516138	0.365648	-0.114784	-0.192484	0.124443
LGALS1	ENSG00000100097	LGALS1	galectin 1	22	37675636	37679802	protein coding	1	8	Down	No	No	No	No	No	No	No	No	No	No	No	No	No	Yes	Yes	Yes	Yes	No	Yes	No	No	Yes	Yes	No	Yes	No	Yes	Yes	No	Yes	No	0.0843166	-0.167652	-0.0437267	-0.280535	-0.00922792	-0.173629	-0.579069	0.115723
FLVCR2	ENSG00000119686	FLVCR2	FLVCR heme transporter 2	14	75578620	75663214	protein coding	1	8	Down	No	No	No	No	No	No	No	No	No	No	No	No	No	Yes	Yes	Yes	Yes	No	Yes	No	No	Yes	Yes	No	Yes	No	Yes	Yes	No	Yes	No	-0.0813684	-0.0621225	0.0191063	-0.308676	0.0457964	-0.150475	-0.253248	0.0986174
SGPP2	ENSG00000163082	SGPP2	sphingosine-1-phosphate phosphatase 2	2	222424543	222562621	protein coding	1	8	Down	No	No	No	No	No	No	No	No	No	No	No	No	No	Yes	Yes	Yes	Yes	No	Yes	No	No	Yes	Yes	No	Yes	No	Yes	Yes	No	Yes	No	-0.12504	-0.158125	-0.111094	-0.23431	0.250469	0.122981	0.0614634	0.0964779
FSCN1	ENSG00000075618	FSCN1	fascin actin-bundling protein 1	7	5592816	5606655	protein coding	1	8	Down	No	No	No	No	No	No	No	No	No	No	No	No	No	Yes	Yes	Yes	Yes	No	Yes	No	No	Yes	Yes	No	Yes	No	Yes	Yes	No	Yes	No	-0.171116	0.17283	-0.0522379	-0.117153	0.371504	-0.0563853	-0.489229	0.263184
MCTP1	ENSG00000175471	MCTP1	multiple C2 and transmembrane domain containing 1	5	94703741	95284575	protein coding	-1	8	Down	No	No	No	No	No	No	No	No	No	No	No	No	No	Yes	Yes	Yes	Yes	No	Yes	No	No	Yes	Yes	No	Yes	No	Yes	Yes	No	Yes	No	-0.0493734	-0.0461915	0.0238262	-0.201492	0.00136554	-0.0654653	-0.063222	-0.253355
ETV5	ENSG00000244405	ETV5	ETS variant transcription factor 5	3	186046314	186110318	protein coding	-1	8	Down	No	No	No	No	No	No	No	No	No	No	No	No	No	Yes	Yes	Yes	Yes	No	Yes	No	No	Yes	Yes	No	Yes	No	Yes	Yes	No	Yes	No	-0.0992061	0.0979461	-0.00995965	-0.297154	-0.0455346	-0.177588	-0.301324	-0.513721
CLEC4A	ENSG00000111729	CLEC4A	C-type lectin domain family 4 member A	12	8123617	8138607	protein coding	1	8	Down	No	No	No	No	No	No	No	No	No	No	No	No	No	Yes	Yes	Yes	Yes	No	Yes	No	No	Yes	Yes	No	Yes	No	Yes	Yes	No	Yes	No	0.0147097	-0.0100042	0.192013	-0.621299	0.00835154	-0.0959276	-0.0108995	-0.565407
TXLNB	ENSG00000164440	TXLNB	taxilin beta	6	139240061	139291998	protein coding	-1	8	Down	No	No	No	No	No	No	No	No	No	No	No	No	No	Yes	Yes	Yes	Yes	No	Yes	No	No	Yes	Yes	No	Yes	No	Yes	Yes	No	Yes	No	0.0348187	-0.0808947	-0.0697112	-0.182627	0.625264	-0.299486	-0.0738739	-0.0888286
S100A12	ENSG00000163221	S100A12	S100 calcium binding protein A12	1	153373711	153375621	protein coding	-1	8	Down	No	No	No	No	No	No	No	No	No	No	No	No	No	Yes	Yes	Yes	Yes	No	Yes	No	No	Yes	Yes	No	Yes	No	Yes	Yes	No	Yes	No	0.125466	-0.313806	0.0586216	-0.329132	2.54223	-0.158062	0.224316	0.160829
TIFAB	ENSG00000255833	TIFAB	TIFA inhibitor	5	135444226	135452351	protein coding	-1	8	Down	No	No	No	No	No	No	No	No	No	No	No	No	No	Yes	Yes	Yes	Yes	No	Yes	No	No	Yes	Yes	No	Yes	No	Yes	Yes	No	Yes	No	-0.0411796	0.420516	0.0603212	-0.249332	-0.115973	-0.0249223	-0.750377	-0.601163
TRIM36	ENSG00000152503	TRIM36	tripartite motif containing 36	5	115124762	115180546	protein coding	-1	8	Down	No	No	No	No	No	No	No	No	No	No	No	No	No	Yes	Yes	Yes	Yes	No	Yes	No	No	Yes	Yes	No	Yes	No	Yes	Yes	No	Yes	No	-0.0733145	0.265881	0.0701479	-0.275133	-0.649603	-0.201548	0.000521242	0.724608
CORIN	ENSG00000145244	CORIN	corin, serine peptidase	4	47593999	47838106	protein coding	-1	8	Down	No	No	No	No	No	No	No	No	No	No	No	No	No	Yes	Yes	Yes	Yes	No	Yes	No	No	Yes	Yes	No	Yes	No	Yes	Yes	No	Yes	No	-0.069733	-0.218334	0.0618386	-0.394581	0.172581	0.0233899	-0.170382	0.246425
ADAMTS14	ENSG00000138316	ADAMTS14	ADAM metallopeptidase with thrombospondin type 1 motif 14	10	70672506	70762441	protein coding	1	8	Down	No	No	No	No	No	No	No	No	No	No	No	No	No	Yes	Yes	Yes	Yes	No	Yes	No	No	Yes	Yes	No	Yes	No	Yes	Yes	No	Yes	No	-0.402849	0.0928705	-0.821205	-0.931372	0.0496403	-0.0672226	-0.394537	0.185648
CPED1	ENSG00000106034	CPED1	cadherin like and PC-esterase domain containing 1	7	120988697	121297442	protein coding	1	8	Down	No	No	No	No	No	No	No	No	No	No	No	No	No	Yes	Yes	Yes	Yes	No	Yes	No	No	Yes	Yes	No	Yes	No	Yes	Yes	No	Yes	No	0.223527	0.427137	0.167236	-0.456989	0.970252	-0.221958	0.111191	-0.111703
SLC7A8	ENSG00000092068	SLC7A8	solute carrier family 7 member 8	14	23125295	23183674	protein coding	-1	8	Up	No	No	No	No	No	No	No	No	No	No	No	No	No	Yes	Yes	No	Yes	Yes	Yes	No	No	Yes	No	Yes	Yes	No	Yes	No	Yes	Yes	No	0.44827	-0.245915	0.163973	-0.0850296	0.82938	-0.352814	-0.77171	-0.0415925
CLEC4F	ENSG00000152672	CLEC4F	C-type lectin domain family 4 member F	2	70808643	70820599	protein coding	-1	8	Down	No	No	No	No		No	No		No	No	No	No		Yes	Yes	Yes	Yes		Yes	No	No	Yes	Yes		Yes	No	Yes	Yes		Yes	No	-0.123344	0.294182	0.466042	0.52787		0.0286964	-0.413373
LAMB3	ENSG00000196878	LAMB3	laminin subunit beta 3	1	209614870	209652425	protein coding	-1	7	Up	No	No	No	No	No	No	No	No	No	No	No	No	No	Yes	Yes	Yes	Yes	No	Yes	No	No	Yes	Yes	No	Yes	No	Yes	No	No	Yes	No	0.0463549	-0.3714	0.0284154	-0.046183	0.11845	-0.396608	-0.700211	-0.300132
CEMIP	ENSG00000103888	CEMIP	cell migration inducing hyaluronidase 1	15	80779343	80951776	protein coding	1	7	Up	No	No	No	No	No	No	No	No	No	No	No	No	No	Yes	Yes	Yes	Yes	No	Yes	No	No	Yes	Yes	No	Yes	No	Yes	No	No	Yes	No	-0.300656	-1.84449	-0.71535	-0.246393	-0.178284	0.351423	-0.295965	0.735789
TGM2	ENSG00000198959	TGM2	transglutaminase 2	20	38127385	38166578	protein coding	-1	7	Up	No	No	No	No	No	No	No	No	No	No	No	No	No	Yes	Yes	Yes	Yes	No	Yes	No	No	Yes	Yes	No	Yes	No	Yes	No	No	Yes	No	0.415751	0.0748846	0.61462	0.359433	0.522859	-0.106898	-0.294189	-0.0613837
MCEMP1	ENSG00000183019	MCEMP1	mast cell expressed membrane protein 1	19	7676628	7679826	protein coding	1	7	Up	No	No	No	No	No	No	No	No	No	No	No	No	No	Yes	Yes	Yes	Yes	No	Yes	No	No	Yes	Yes	No	Yes	No	Yes	No	No	Yes	No	-0.226899	0.494762	-0.221037	-0.365545	0.318547	-0.40061	-0.479479	-0.707777
ASAP2	ENSG00000151693	ASAP2	ArfGAP with SH3 domain, ankyrin repeat and PH domain 2	2	9206765	9405683	protein coding	1	7	Up	No	No	No	No	No	No	No	No	No	No	No	No	No	Yes	Yes	Yes	Yes	No	Yes	No	No	Yes	Yes	No	Yes	No	Yes	No	No	Yes	No	0.476163	0.0457257	-0.472004	-0.00961218	0.292733	-0.170399	-0.664256	0.714466
ADM	ENSG00000148926	ADM	adrenomedullin	11	10305073	10307397	protein coding	1	7	Down	No	No	No	No	No	No	No	No	No	No	No	No	No	Yes	Yes	Yes	Yes	No	Yes	No	No	No	Yes	No	Yes	No	Yes	Yes	No	Yes	No	0.0662855	-0.433382	-0.0829606	-0.526457	0.738317	-0.108192	-0.342346	0.221096
EMILIN2	ENSG00000132205	EMILIN2	elastin microfibril interfacer 2	18	2847006	2916003	protein coding	1	7	Down	No	No	No	No	No	No	No	No	No	No	No	No	No	Yes	Yes	Yes	Yes	No	Yes	No	No	Yes	No	No	Yes	No	Yes	Yes	No	Yes	No	-0.0302484	-0.0725359	0.00475666	-0.356549	0.300523	-0.120649	-0.369706	0.201879
PHLDA1	ENSG00000139289	PHLDA1	pleckstrin homology like domain family A member 1	12	76025447	76031776	protein coding	-1	7	Down	No	No	No	No	No	No	No	No	No	No	No	No	No	Yes	Yes	Yes	Yes	No	Yes	No	No	Yes	No	No	Yes	No	Yes	Yes	No	Yes	No	-0.109797	-0.404277	-0.0425916	0.018319	-0.110168	-0.156321	-0.216852	-0.178217
TRPM2	ENSG00000142185	TRPM2	transient receptor potential cation channel subfamily M member 2	21	44350163	44443081	protein coding	1	7	Down	No	No	No	No	No	No	No	No	No	No	No	No	No	Yes	Yes	Yes	Yes	No	Yes	No	No	Yes	No	No	Yes	No	Yes	Yes	No	Yes	No	0.084755	0.176138	-0.0116774	-0.393435	0.213563	-0.0748141	-0.546097	0.413207
ELFN1	ENSG00000225968	ELFN1	extracellular leucine rich repeat and fibronectin type III domain containing 1	7	1688119	1747954	protein coding	1	7	Down	No	No	No	No	No	No	No	No	No	No	No	No	No	Yes	Yes	Yes	Yes	No	Yes	No	No	Yes	No	No	Yes	No	Yes	Yes	No	Yes	No	-0.0441892	0.228747	-0.436953	-0.36967	0.364818	-0.474669	-0.333852	0.162433
MILR1	ENSG00000271605	MILR1	mast cell immunoglobulin like receptor 1	17	64449037	64468643	protein coding	1	7	Down	No	No	No	No	No	No	No	No	No	No	No	No	No	Yes	Yes	No	Yes	Yes	Yes	No	No	Yes	No	No	Yes	No	Yes	Yes	No	Yes	No	-0.0955253	0.0764926	-0.0943928	-0.208232	0.219834	-0.270988	-0.00111219	-0.250246
CA2	ENSG00000104267	CA2	carbonic anhydrase 2	8	85463968	85481493	protein coding	1	7	Up	No	No	No	No	No	No	No	No	No	No	No	No	No	Yes	Yes	No	Yes	No	Yes	No	No	Yes	Yes	No	Yes	No	Yes	Yes	No	Yes	No	-0.0308718	-0.0767398	0.0122642	-0.0072495	-0.0794302	-0.0126846	-0.287748	0.232814
STEAP4	ENSG00000127954	STEAP4	STEAP4 metalloreductase	7	88270892	88306894	protein coding	-1	7	Down	No	No	No	No	No	No	No	No	No	No	No	No	No	Yes	Yes	No	Yes	No	Yes	No	No	Yes	Yes	No	Yes	No	Yes	Yes	No	Yes	No	0.0307463	0.0723256	0.466971	-0.425707	-0.70165	-0.0548871	0.163416	0.413899
PPARGC1B	ENSG00000155846	PPARGC1B	PPARG coactivator 1 beta	5	149730298	149855022	protein coding	1	7	Up	No	No	No	No	No	No	No	No	No	No	No	No	No	Yes	Yes	Yes	No	No	Yes	No	No	Yes	Yes	No	Yes	No	Yes	Yes	No	Yes	No	-0.058064	0.54582	0.0141933	0.0900367	0.0535739	0.106169	-0.103973	-0.0387734
PFKFB4	ENSG00000114268	PFKFB4	6-phosphofructo-2-kinase/fructose-2,6-biphosphatase 4	3	48517684	48562015	protein coding	-1	7	Up	No	No	No	No	No	No	No	No	No	No	No	No	No	Yes	Yes	Yes	No	No	Yes	No	No	Yes	Yes	No	Yes	No	Yes	Yes	No	Yes	No	0.307258	-0.272963	-0.029907	-0.206416	0.119253	0.0603076	-0.248112	-0.144653
COL7A1	ENSG00000114270	COL7A1	collagen type VII alpha 1 chain	3	48564073	48595329	protein coding	-1	7	Up	No	No	No	No	No	No	No	No	No	No	No	No	No	Yes	Yes	Yes	No	No	Yes	No	No	Yes	Yes	No	Yes	No	Yes	Yes	No	Yes	No	0.172206	-0.21074	0.566733	-0.403972	-0.0248421	-0.163049	-0.30788	-0.170337
TNFRSF21	ENSG00000146072	TNFRSF21	TNF receptor superfamily member 21	6	47231532	47309905	protein coding	-1	7	Up	No	No	No	No	No	No	No	No	No	No	No	No	No	Yes	Yes	Yes	No	No	Yes	No	No	Yes	Yes	No	Yes	No	Yes	Yes	No	Yes	No	0.0487655	-0.130101	0.101804	0.190643	0.312803	-0.79866	-1.11091	-0.0730037
DHRS9	ENSG00000073737	DHRS9	dehydrogenase/reductase 9	2	169064789	169096167	protein coding	1	7	Up	No	No	No	No	No	No	No	No	No	No	No	No	No	Yes	Yes	Yes	No	No	Yes	No	No	Yes	Yes	No	Yes	No	Yes	Yes	No	Yes	No	0.0145906	-0.379787	-1.00048	-0.602466	0.66839	-0.276877	-0.953421	0.209631
HLA-DRA	ENSG00000204287	HLA-DRA	major histocompatibility complex, class II, DR alpha	6	32439878	32445046	protein coding	1	7	Down	No	No	No	No	No	No	No	No	No	No	No	No	No	Yes	Yes	Yes	No	No	Yes	No	No	Yes	Yes	No	Yes	No	Yes	Yes	No	Yes	No	0.295172	0.0593957	0.294864	-0.0501032	0.103727	-0.226736	-0.197467	0.128561
NFXL1	ENSG00000170448	NFXL1	nuclear transcription factor, X-box binding like 1	4	47847233	47914667	protein coding	-1	7	Down	No	No	No	No	No	No	No	No	No	No	No	No	No	Yes	Yes	Yes	No	No	Yes	No	No	Yes	Yes	No	Yes	No	Yes	Yes	No	Yes	No	-0.0212587	-0.0728791	0.0853002	-0.38242	0.128822	-0.154008	0.0210515	-0.0425631
RCBTB2	ENSG00000136161	RCBTB2	RCC1 and BTB domain containing protein 2	13	48488963	48533256	protein coding	-1	7	Down	No	No	No	No	No	No	No	No	No	No	No	No	No	Yes	Yes	Yes	No	No	Yes	No	No	Yes	Yes	No	Yes	No	Yes	Yes	No	Yes	No	0.0462193	0.0267085	0.0456243	0.0227631	-0.150444	-0.177157	0.0366094	-0.151179
ARHGAP31	ENSG00000031081	ARHGAP31	Rho GTPase activating protein 31	3	119294383	119420714	protein coding	1	7	Down	No	No	No	No	No	No	No	No	No	No	No	No	No	Yes	Yes	Yes	No	No	Yes	No	No	Yes	Yes	No	Yes	No	Yes	Yes	No	Yes	No	-0.118684	0.190757	-0.00940263	-0.0202456	0.0192993	-0.0681008	-0.287671	0.0538752
IL18BP	ENSG00000137496	IL18BP	interleukin 18 binding protein	11	71998613	72005715	protein coding	1	7	Down	No	No	No	No	No	No	No	No	No	No	No	No	No	Yes	Yes	Yes	No	No	Yes	No	No	Yes	Yes	No	Yes	No	Yes	Yes	No	Yes	No	0.0159879	0.0453793	-0.0911526	-0.116829	-0.00849657	-0.116455	-0.349015	0.179785
S100A4	ENSG00000196154	S100A4	S100 calcium binding protein A4	1	153543613	153550136	protein coding	-1	7	Down	No	No	No	No	No	No	No	No	No	No	No	No	No	Yes	Yes	Yes	No	No	Yes	No	No	Yes	Yes	No	Yes	No	Yes	Yes	No	Yes	No	0.0679643	0.2947	0.101602	-0.317514	0.141895	-0.35027	-0.268945	-0.188636
GAPT	ENSG00000175857	GAPT	GRB2 binding adaptor protein, transmembrane	5	58491435	58497090	protein coding	1	7	Down	No	No	No	No	No	No	No	No	No	No	No	No	No	Yes	Yes	Yes	No	No	Yes	No	No	Yes	Yes	No	Yes	No	Yes	Yes	No	Yes	No	0.0276542	-0.240092	0.120483	-0.104943	-0.0406175	-0.162694	0.150812	-0.142724
S1PR2	ENSG00000267534	S1PR2	sphingosine-1-phosphate receptor 2	19	10221433	10231331	protein coding	-1	7	Down	No	No	No	No	No	No	No	No	No	No	No	No	No	Yes	Yes	Yes	No	No	Yes	No	No	Yes	Yes	No	Yes	No	Yes	Yes	No	Yes	No	0.0691353	-0.100395	-0.0266992	-0.258344	0.117899	-0.145196	-0.30833	-0.0236019
MYO1E	ENSG00000157483	MYO1E	myosin IE	15	59132434	59372871	protein coding	-1	7	Down	No	No	No	No	No	No	No	No	No	No	No	No	No	Yes	Yes	Yes	No	No	Yes	No	No	Yes	Yes	No	Yes	No	Yes	Yes	No	Yes	No	0.00351557	0.0823287	-0.0868439	-0.0341188	0.102758	-0.173323	-0.262425	0.260268
ADAMTSL4	ENSG00000143382	ADAMTSL4	ADAMTS like 4	1	150549369	150560937	protein coding	1	7	Down	No	No	No	No	No	No	No	No	No	No	No	No	No	Yes	Yes	Yes	No	No	Yes	No	No	Yes	Yes	No	Yes	No	Yes	Yes	No	Yes	No	0.0392566	0.253699	0.0341679	-0.146414	0.0703609	-0.155989	-0.566263	0.68354
MNDA	ENSG00000163563	MNDA	myeloid cell nuclear differentiation antigen	1	158831351	158849506	protein coding	1	7	Down	No	No	No	No	No	No	No	No	No	No	No	No	No	Yes	Yes	Yes	No	No	Yes	No	No	Yes	Yes	No	Yes	No	Yes	Yes	No	Yes	No	0.1131	0.516681	0.471845	0.273785	-0.750363	-0.57017	-0.422315	-0.34364
BCAT1	ENSG00000060982	BCAT1	branched chain amino acid transaminase 1	12	24810024	24949101	protein coding	-1	7	Up	No	No	No	No	No	No	No	No	No	No	No	No	No	Yes	No	Yes	Yes	No	Yes	No	No	Yes	Yes	No	Yes	No	Yes	Yes	No	Yes	No	0.125803	-0.609927	0.00976056	0.0399252	-0.205113	-0.248571	0.204007	-0.532794
NAMPT	ENSG00000105835	NAMPT	nicotinamide phosphoribosyltransferase	7	106248298	106285966	protein coding	-1	7	Down	No	No	No	No	No	No	No	No	No	No	No	No	No	Yes	No	Yes	Yes	No	Yes	No	No	Yes	Yes	No	Yes	No	Yes	Yes	No	Yes	No	-0.39353	-0.503525	-0.201632	-0.123986	-0.243076	0.00896296	0.226727	0.00730033
CRIM1	ENSG00000150938	CRIM1	cysteine rich transmembrane BMP regulator 1	2	36355778	36551135	protein coding	1	7	Down	No	No	No	No	No	No	No	No	No	No	No	No	No	Yes	No	Yes	Yes	No	Yes	No	No	Yes	Yes	No	Yes	No	Yes	Yes	No	Yes	No	-0.221779	0.0748297	-0.0240247	-0.374518	0.211719	0.170552	-0.140448	0.177373
S100A8	ENSG00000143546	S100A8	S100 calcium binding protein A8	1	153390032	153391073	protein coding	-1	7	Down	No	No	No	No	No	No	No	No	No	No	No	No	No	Yes	No	Yes	Yes	No	Yes	No	No	Yes	Yes	No	Yes	No	Yes	Yes	No	Yes	No	0.150981	-0.209648	0.102619	-0.38787	-0.0465722	-0.171596	-0.140814	0.129664
IDO1	ENSG00000131203	IDO1	indoleamine 2,3-dioxygenase 1	8	39902275	39928790	protein coding	1	7	Down	No	No	No	No	No	No	No	No	No	No	No	No	No	Yes	No	Yes	Yes	No	Yes	No	No	Yes	Yes	No	Yes	No	Yes	Yes	No	Yes	No	-0.181575	-0.269987	-0.0319463	-0.745065	0.0404396	0.224464	-0.230749	-0.00500571
TMEM176A	ENSG00000002933	TMEM176A	transmembrane protein 176A	7	150800403	150805118	protein coding	1	7	Down	No	No	No	No	No	No	No	No	No	No	No	No	No	Yes	No	Yes	Yes	No	Yes	No	No	Yes	Yes	No	Yes	No	Yes	Yes	No	Yes	No	0.0559782	0.108937	0.0165169	-0.312712	-0.281176	-0.105495	-0.388947	0.229459
LAMP3	ENSG00000078081	LAMP3	lysosomal associated membrane protein 3	3	183122215	183163839	protein coding	-1	7	Down	No	No	No	No	No	No	No	No	No	No	No	No	No	Yes	No	Yes	Yes	No	Yes	No	No	Yes	Yes	No	Yes	No	Yes	Yes	No	Yes	No	-0.145731	-0.186675	-0.18155	0.192646	-0.645978	-0.041155	-0.00505176	0.274498
SLC24A4	ENSG00000140090	SLC24A4	solute carrier family 24 member 4	14	92322581	92501481	protein coding	1	7	Up	No	No	No		No	No	No	No	No	No	No		No	Yes	Yes	Yes		No	Yes	No	No	Yes	Yes	No	Yes	No	Yes	Yes	No	Yes	No	-0.136478	0.642928	-0.187634		0.587503	-0.0128284	-0.364318	0.138727
LRG1	ENSG00000171236	LRG1	leucine rich alpha-2-glycoprotein 1	19	4536402	4540036	protein coding	-1	7	Up	No	No	No		No	No	No	No	No	No	No		No	Yes	Yes	Yes		No	Yes	No	No	Yes	Yes	No	Yes	No	Yes	Yes	No	Yes	No	-0.0429143	-1.41057	-0.222466		1.23094	0.509374	1.81453	1.03975
CD36	ENSG00000135218	CD36	CD36 molecule	7	80369575	80679277	protein coding	1	7	Down	No	No	No	No	No	No	No	No	No	No	No	No	No	Yes	Yes	No	Yes	No	Yes	No	No	Yes	No	Yes	Yes	No	Yes	No	Yes	Yes	No	0.105207	0.234616	0.398032	-0.292729	0.237994	-0.573434	-0.318385	-0.451845
KCNJ15	ENSG00000157551	KCNJ15	potassium inwardly rectifying channel subfamily J member 15	21	38155549	38307357	protein coding	1	7	Down	No	No	No			No	No		No	No	No			Yes	Yes	Yes			Yes	No	No	Yes	Yes		Yes	No	Yes	Yes		Yes	No	-0.00910456	-0.68012	0.0376965			-0.408323	-0.266675
ADORA3	ENSG00000282608	ADORA3	adenosine A3 receptor	1	111499429	111503633	protein coding	-1	7	Down	No	No	No			No	No		No	No	No			Yes	Yes	Yes			Yes	No	No	Yes	Yes		Yes	No	Yes	Yes		Yes	No	-0.053384	-0.179723	0.0680056			-0.30793	-1.08622
FGD4	ENSG00000139132	FGD4	FYVE, RhoGEF and PH domain containing 4	12	32399558	32646050	protein coding	1	6	Down	No	No	No	No	No	No	No	No	No	No	No	No	No	Yes	Yes	Yes	Yes	No	Yes	No	No	Yes	No	No	Yes	No	Yes	No	No	Yes	No	0.0319319	-0.0277119	0.0692466	-0.0153235	-0.349978	-0.201875	-0.0147464	0.0611768
ALOX5	ENSG00000012779	ALOX5	arachidonate 5-lipoxygenase	10	45374176	45446119	protein coding	1	6	Up	No	No	No	No	No	No	No	No	No	No	No	No	No	Yes	Yes	Yes	No	No	Yes	No	No	Yes	Yes	No	Yes	No	Yes	No	No	Yes	No	0.126328	0.0174129	-0.127545	0.125489	0.00737181	0.037507	-0.40818	-0.0254148
EFL1	ENSG00000140598	EFL1	elongation factor like GTPase 1	15	82130233	82262734	protein coding	-1	6	Up	No	No	No	No	No	No	No	No	No	No	No	No	No	Yes	Yes	Yes	No	No	Yes	No	No	Yes	Yes	No	Yes	No	Yes	No	No	Yes	No	0.242641	-0.13403	0.153832	-0.00131858	-0.104765	0.0370409	-0.028805	-0.00309247
BTBD19	ENSG00000222009	BTBD19	BTB domain containing 19	1	44808482	44815585	protein coding	1	6	Up	No	No	No	No	No	No	No	No	No	No	No	No	No	Yes	Yes	Yes	No	No	Yes	No	No	Yes	Yes	No	Yes	No	Yes	No	No	Yes	No	-0.152044	-0.0996157	-0.152808	-0.197087	0.391697	0.198624	-0.0968942	0.159697
JAG1	ENSG00000101384	JAG1	jagged canonical Notch ligand 1	20	10637684	10673999	protein coding	-1	6	Up	No	No	No	No	No	No	No	No	No	No	No	No	No	Yes	Yes	Yes	No	No	Yes	No	No	Yes	Yes	No	Yes	No	Yes	No	No	Yes	No	0.0838059	-0.116088	0.219003	-0.281302	-0.422628	-0.0446686	-0.0511081	0.0299765
BMP6	ENSG00000153162	BMP6	bone morphogenetic protein 6	6	7726099	7881728	protein coding	1	6	Up	No	No	No	No	No	No	No	No	No	No	No	No	No	Yes	Yes	Yes	No	No	Yes	No	No	Yes	Yes	No	Yes	No	Yes	No	No	Yes	No	-0.130199	-0.412031	0.468989	0.48733	-0.101677	0.243138	-0.459638	0.374107
HLA-DRB5	ENSG00000198502	HLA-DRB5	major histocompatibility complex, class II, DR beta 5	6	32517353	32530287	protein coding	-1	6	Down	No	No	No	No	No	No	No	No	No	No	No	No	No	Yes	Yes	Yes	No	No	Yes	No	No	No	Yes	No	Yes	No	Yes	Yes	No	Yes	No	0.336632	0.113443	0.417087	-0.448852	0.0582182	-0.113063	-0.377757	0.165577
MAMLD1	ENSG00000013619	MAMLD1	mastermind like domain containing 1	X	150361422	150514178	protein coding	1	6	Down	No	No	No	No	No	No	No	No	No	No	No	No	No	Yes	No	Yes	Yes	No	Yes	No	No	No	Yes	No	Yes	No	Yes	Yes	No	Yes	No	-0.268305	-0.183269	-0.304852	0.200002	0.102232	0.161089	-0.184362	0.326801
SLC8A1	ENSG00000183023	SLC8A1	solute carrier family 8 member A1	2	40097270	40611053	protein coding	-1	6	Down	No	No	No	No	No	No	No	No	No	No	No	No	No	Yes	Yes	No	Yes	No	Yes	No	No	Yes	No	No	Yes	No	Yes	Yes	No	Yes	No	0.110022	0.201225	0.139476	-0.0670974	-0.102715	-0.244667	-0.294129	0.110563
SIGLEC14	ENSG00000254415	SIGLEC14	sialic acid binding Ig like lectin 14	19	51642553	51646801	protein coding	-1	6	Down	No	No	No	No	No	No	No	No	No	No	No	No	No	Yes	Yes	Yes	No	No	Yes	No	No	Yes	No	No	Yes	No	Yes	Yes	No	Yes	No	-0.184164	0.144161	-0.115207	-0.295466	0.215829	-0.363412	-0.352341	0.199597
MYO10	ENSG00000145555	MYO10	myosin X	5	16661907	16936288	protein coding	-1	6	Down	No	No	No	No	No	No	No	No	No	No	No	No	No	Yes	Yes	Yes	No	No	Yes	No	No	Yes	No	No	Yes	No	Yes	Yes	No	Yes	No	-0.150727	-0.442284	-0.0982582	0.176798	0.644708	-0.349519	-0.373448	-0.409848
ADAP2	ENSG00000184060	ADAP2	ArfGAP with dual PH domains 2	17	30906344	30959322	protein coding	1	6	Down	No	No	No	No	No	No	No	No	No	No	No	No	No	Yes	No	Yes	Yes	No	Yes	No	No	Yes	No	No	Yes	No	Yes	Yes	No	Yes	No	0.0491639	-0.312925	-0.0280589	-0.198077	0.389859	-0.0462745	-0.195926	-0.0130144
RAPH1	ENSG00000173166	RAPH1	Ras association (RalGDS/AF-6) and pleckstrin homology domains 1	2	203394345	203535335	protein coding	-1	6	Down	No	No	No	No	No	No	No	No	No	No	No	No	No	Yes	No	Yes	Yes	No	Yes	No	No	Yes	No	No	Yes	No	Yes	Yes	No	Yes	No	-0.141056	0.00256411	0.0502158	-0.20182	0.485031	-0.132586	0.0790675	0.222456
NID1	ENSG00000116962	NID1	nidogen 1	1	235975830	236065109	protein coding	-1	6	Down	No	No	No	No	No	No	No	No	No	No	No	No	No	No	Yes	No	Yes	No	Yes	No	No	Yes	Yes	No	Yes	No	Yes	Yes	No	Yes	No	-0.159817	-0.00346613	-0.0596104	-0.318685	0.0692632	-0.266044	-0.432641	-0.0469744
JUP	ENSG00000173801	JUP	junction plakoglobin	17	41754604	41786931	protein coding	-1	6	Down	No	No	No	No	No	No	No	No	No	No	No	No	No	No	Yes	No	Yes	No	Yes	No	No	Yes	Yes	No	Yes	No	Yes	Yes	No	Yes	No	0.0295235	0.302546	-0.0236841	-0.255103	0.414381	-0.104393	-0.542279	0.203722
PEAK3	ENSG00000188305	PEAK3	PEAK family member 3	19	2274631	2282175	protein coding	-1	6	Down	No	No	No	No	No	No	No	No	No	No	No	No	No	Yes	Yes	No	No	No	Yes	No	No	Yes	Yes	No	Yes	No	Yes	Yes	No	Yes	No	0.134249	-0.102616	0.0949484	-0.149433	0.46567	-0.149444	-0.668658	-0.520803
AQP9	ENSG00000103569	AQP9	aquaporin 9	15	58138169	58185911	protein coding	1	6	Up	No	No	No	No	No	No	No	No	No	No	No	No	No	Yes	No	No	Yes	No	Yes	No	No	Yes	Yes	No	Yes	No	Yes	Yes	No	Yes	No	-0.178362	-0.51626	-0.228254	-0.0428583	-0.235817	-0.275387	-0.233584	-0.322701
SHE	ENSG00000169291	SHE	Src homology 2 domain containing E	1	154469772	154502412	protein coding	-1	6	Up	No	No	No		No	No	No	No	No	No	No		No	Yes	Yes	No		No	Yes	No	No	Yes	Yes	No	Yes	No	Yes	Yes	No	Yes	No	0.00472296	0.935755	-0.505653		-3.41652	-1.00519	-0.957953	0.284812
HSPB1	ENSG00000106211	HSPB1	heat shock protein family B (small) member 1	7	76302673	76304295	protein coding	1	6	Down	No	No	No	No	No	No	No	No	No	No	No	No	No	No	Yes	Yes	No	No	Yes	No	No	Yes	Yes	No	Yes	No	Yes	Yes	No	Yes	No	0.0676892	0.177894	0.0458488	-0.041799	0.147935	-0.283379	-0.425013	0.425051
CD180	ENSG00000134061	CD180	CD180 molecule	5	67179613	67196799	protein coding	-1	6	Down	No	No	No	No	No	No	No	No	No	No	No	No	No	No	Yes	Yes	No	No	Yes	No	No	Yes	Yes	No	Yes	No	Yes	Yes	No	Yes	No	-0.120792	0.141592	0.192859	0.121586	0.167082	-0.317206	-0.0711234	0.20994
RASGRP4	ENSG00000171777	RASGRP4	RAS guanyl releasing protein 4	19	38409051	38426305	protein coding	-1	6	Down	No	No	No	No	No	No	No	No	No	No	No	No	No	No	Yes	Yes	No	No	Yes	No	No	Yes	Yes	No	Yes	No	Yes	Yes	No	Yes	No	0.175676	0.142893	0.0362757	-0.0300511	0.358077	-0.214111	-0.710538	0.66421
PMFBP1	ENSG00000118557	PMFBP1	polyamine modulated factor 1 binding protein 1	16	72112157	72176878	protein coding	-1	6	Down	No	No	No	No	No	No	No	No	No	No	No	No	No	No	Yes	Yes	No	No	Yes	No	No	Yes	Yes	No	Yes	No	Yes	Yes	No	Yes	No	0.0426302	0.0714959	0.151321	0.149515	0.234955	-0.0368958	-0.0172736	-0.0539213
ARHGAP20	ENSG00000137727	ARHGAP20	Rho GTPase activating protein 20	11	110577042	110713189	protein coding	-1	6	Down	No	No	No	No	No	No	No	No	No	No	No	No	No	No	Yes	Yes	No	No	Yes	No	No	Yes	Yes	No	Yes	No	Yes	Yes	No	Yes	No	0.126185	0.417052	0.0876504	-0.380532	0.362253	-0.0686243	0.0369719	-0.334555
TMEM158	ENSG00000249992	TMEM158	transmembrane protein 158	3	45224466	45226287	protein coding	-1	6	Down	No	No	No	No	No	No	No	No	No	No	No	No	No	No	Yes	Yes	No	No	Yes	No	No	Yes	Yes	No	Yes	No	Yes	Yes	No	Yes	No	0.26933	0.410019	-0.339242	0.154346	-0.56954	-0.315711	-0.122439	0.240137
LILRB4	ENSG00000186818	LILRB4	leukocyte immunoglobulin like receptor B4	19	54643889	54670359	protein coding	1	6	Up	No	No	No	No	No	No	No	No	No	No	No	No	No	Yes	No	Yes	No	No	Yes	No	No	Yes	Yes	No	Yes	No	Yes	Yes	No	Yes	No	0.0439648	-0.270669	-0.206449	-0.346856	0.137299	-0.0732631	-0.453466	0.208156
TSPAN3	ENSG00000140391	TSPAN3	tetraspanin 3	15	77041404	77083984	protein coding	-1	6	Up	No	No	No	No	No	No	No	No	No	No	No	No	No	Yes	No	Yes	No	No	Yes	No	No	Yes	Yes	No	Yes	No	Yes	Yes	No	Yes	No	0.0937317	-0.0322702	-0.0200304	-0.023923	-0.215778	0.0800485	0.12512	-0.0411284
ACVR1B	ENSG00000135503	ACVR1B	activin A receptor type 1B	12	51951699	51997078	protein coding	1	6	Up	No	No	No	No	No	No	No	No	No	No	No	No	No	Yes	No	Yes	No	No	Yes	No	No	Yes	Yes	No	Yes	No	Yes	Yes	No	Yes	No	0.0400085	-0.233871	-0.165086	-0.0767728	-0.0187812	0.00980287	-0.0565762	-0.0914018
DPP4	ENSG00000197635	DPP4	dipeptidyl peptidase 4	2	161992245	162074394	protein coding	-1	6	Up	No	No	No	No	No	No	No	No	No	No	No	No	No	Yes	No	Yes	No	No	Yes	No	No	Yes	Yes	No	Yes	No	Yes	Yes	No	Yes	No	0.0689123	-0.0166877	0.237556	0.211813	-0.723123	0.011662	0.287069	-0.0781782
CLMN	ENSG00000165959	CLMN	calmin	14	95181940	95319908	protein coding	-1	6	Up	No	No	No	No	No	No	No	No	No	No	No	No	No	Yes	No	Yes	No	No	Yes	No	No	Yes	Yes	No	Yes	No	Yes	Yes	No	Yes	No	0.336706	-0.280323	-0.0655451	-0.0172939	-0.220495	0.0667447	0.110562	0.0761112
INSR	ENSG00000171105	INSR	insulin receptor	19	7112255	7294414	protein coding	-1	6	Up	No	No	No	No	No	No	No	No	No	No	No	No	No	Yes	No	Yes	No	No	Yes	No	No	Yes	Yes	No	Yes	No	Yes	Yes	No	Yes	No	0.244989	0.167254	-0.0366132	0.367482	-0.23103	0.104097	-0.249054	0.230232
LRP12	ENSG00000147650	LRP12	LDL receptor related protein 12	8	104489231	104589258	protein coding	-1	6	Up	No	No	No	No	No	No	No	No	No	No	No	No	No	Yes	No	Yes	No	No	Yes	No	No	Yes	Yes	No	Yes	No	Yes	Yes	No	Yes	No	0.0375766	-0.405218	-0.0280954	-0.116856	0.131295	0.0472569	0.315271	-0.105109
SMIM3	ENSG00000256235	SMIM3	small integral membrane protein 3	5	150778757	150796734	protein coding	1	6	Up	No	No	No	No	No	No	No	No	No	No	No	No	No	Yes	No	Yes	No	No	Yes	No	No	Yes	Yes	No	Yes	No	Yes	Yes	No	Yes	No	-0.0829385	-0.547827	-0.0986625	0.0367715	-0.801687	-0.307056	-0.243611	-0.298677
TMEM144	ENSG00000164124	TMEM144	transmembrane protein 144	4	158201604	158255416	protein coding	1	6	Up	No	No	No	No	No	No	No	No	No	No	No	No	No	Yes	No	Yes	No	No	Yes	No	No	Yes	Yes	No	Yes	No	Yes	Yes	No	Yes	No	0.134134	-0.227763	0.0406925	-0.318254	-0.713049	-0.470055	-0.0224744	-0.67528
VNN3	ENSG00000093134	VNN3	vanin 3	6	132722787	132736935	protein coding	-1	6	Up	No	No	No	No	No	No	No	No	No	No	No	No	No	Yes	No	Yes	No	No	Yes	No	No	Yes	Yes	No	Yes	No	Yes	Yes	No	Yes	No	-0.0300381	-1.33385	0.146711	-0.739485	-0.946789	0.257079	1.19518	-0.143807
WNK2	ENSG00000165238	WNK2	WNK lysine deficient protein kinase 2	9	93184916	93320572	protein coding	1	6	Up	No	No	No	No	No	No	No	No	No	No	No	No	No	Yes	No	Yes	No	No	Yes	No	No	Yes	Yes	No	Yes	No	Yes	Yes	No	Yes	No	0.481664	-0.113355	-0.217359	-0.203082	0.196556	1.2216	-0.141532	1.3645
GNA15	ENSG00000060558	GNA15	G protein subunit alpha 15	19	3136033	3163749	protein coding	1	6	Down	No	No	No	No	No	No	No	No	No	No	No	No	No	Yes	No	Yes	No	No	Yes	No	No	Yes	Yes	No	Yes	No	Yes	Yes	No	Yes	No	0.00737386	-0.324674	-0.0347671	-0.186836	0.107901	-0.0975497	-0.505458	0.378928
CCR2	ENSG00000121807	CCR2	C-C motif chemokine receptor 2	3	46353744	46360940	protein coding	1	6	Down	No	No	No	No	No	No	No	No	No	No	No	No	No	Yes	No	Yes	No	No	Yes	No	No	Yes	Yes	No	Yes	No	Yes	Yes	No	Yes	No	0.127755	0.582891	0.36094	-0.084753	-0.074022	-0.197134	-0.255324	-0.186044
FES	ENSG00000182511	FES	FES proto-oncogene, tyrosine kinase	15	90883695	90895776	protein coding	1	6	Down	No	No	No	No	No	No	No	No	No	No	No	No	No	Yes	No	Yes	No	No	Yes	No	No	Yes	Yes	No	Yes	No	Yes	Yes	No	Yes	No	0.0370871	0.652859	0.320638	0.0705304	0.229685	-0.314064	-0.627798	0.195094
PARM1	ENSG00000169116	PARM1	prostate androgen-regulated mucin-like protein 1	4	74933095	75050115	protein coding	1	6	Down	No	No	No	No	No	No	No	No	No	No	No	No	No	Yes	No	Yes	No	No	Yes	No	No	Yes	Yes	No	Yes	No	Yes	Yes	No	Yes	No	0.401991	0.404328	-0.2021	-0.197585	-0.721379	-0.308978	-0.525924	-0.088452
SLC24A3	ENSG00000185052	SLC24A3	solute carrier family 24 member 3	20	19212642	19722926	protein coding	1	6	Up	No		No		No	No	No	No	No		No		No	Yes		Yes		No	Yes	No	No	Yes	Yes	No	Yes	No	Yes	Yes	No	Yes	No	0.184814		-0.0331972		0.529804	0.639044	-0.309493	-1.51836
CLEC6A	ENSG00000205846	CLEC6A	C-type lectin domain containing 6A	12	8455962	8478330	protein coding	1	6	Down	No	No	No	No		No	No		No	No	No	No		Yes	Yes	No	Yes		Yes	No	No	Yes	No		Yes	No	Yes	Yes		Yes	No	-0.107771	0.393872	0.168595	0.0987404		0.0501932	0.184021
NIPAL4	ENSG00000172548	NIPAL4	NIPA like domain containing 4	5	157460213	157474722	protein coding	1	6	Up	No		No			No	No		No		No			Yes		Yes			Yes	No	No	Yes	Yes		Yes	No	Yes	Yes		Yes	No	0.147494		0.312236			1.48886	0.192428
LRRC31	ENSG00000114248	LRRC31	leucine rich repeat containing 31	3	169839172	169869935	protein coding	-1	6	Up	No		No			No	No		No		No			Yes		Yes			Yes	No	No	Yes	Yes		Yes	No	Yes	Yes		Yes	No	0.52586		0.0585074			0.212397	-1.98797
CDKN2B	ENSG00000147883	CDKN2B	cyclin dependent kinase inhibitor 2B	9	22002903	22009305	protein coding	-1	5	Down	No	No	No	No	No	No	No	No	No	No	No	No	No	No	Yes	Yes	Yes	No	Yes	No	No	Yes	Yes	No	Yes	No	No	No	No	No	No	-0.235214	0.447713	-0.0218498	0.39086	0.390383	0.0320494	-0.269392	-0.0658354
ADAM9	ENSG00000168615	ADAM9	ADAM metallopeptidase domain 9	8	38996754	39105445	protein coding	1	5	Down	No	No	No	No	No	No	No	No	No	No	No	No	No	Yes	Yes	Yes	Yes	No	Yes	No	No	No	No	No	No	No	Yes	No	No	Yes	No	-0.140435	-0.253945	-0.0103646	-0.141169	0.0417138	-0.132823	0.0248486	-0.11297
EBI3	ENSG00000105246	EBI3	Epstein-Barr virus induced 3	19	4229523	4237528	protein coding	1	5	Down	No	No	No	No	No	No	No	No	No	No	No	No	No	Yes	Yes	Yes	Yes	No	Yes	No	No	No	No	No	No	No	Yes	No	No	Yes	No	-0.537836	-0.461146	-0.492501	-0.111761	0.208109	-0.307841	-0.409204	0.25107
EDN1	ENSG00000078401	EDN1	endothelin 1	6	12290361	12297194	protein coding	1	5	Up	No	No	No	No	No	No	No	No	No	No	No	No	No	Yes	Yes	No	Yes	No	Yes	No	No	Yes	No	No	Yes	No	Yes	No	No	Yes	No	0.355932	0.34836	-0.474519	-0.0325809	-0.582155	-0.110909	-0.0609146	0.576053
PRDX1	ENSG00000117450	PRDX1	peroxiredoxin 1	1	45510914	45542732	protein coding	-1	5	Down	No	No	No	No	No	No	No	No	No	No	No	No	No	Yes	Yes	No	Yes	No	Yes	No	No	Yes	No	No	Yes	No	Yes	No	No	Yes	No	0.052699	0.0878102	0.194927	-0.23398	-0.0475297	-0.159814	-0.0259841	-0.148982
CAPG	ENSG00000042493	CAPG	capping actin protein, gelsolin like	2	85394753	85418432	protein coding	-1	5	Down	No	No	No	No	No	No	No	No	No	No	No	No	No	Yes	Yes	No	Yes	No	Yes	No	No	Yes	No	No	Yes	No	Yes	No	No	Yes	No	-0.0209929	0.00195438	0.0457373	-0.426574	0.333689	-0.273948	-0.502401	-0.0660657
FRY	ENSG00000073910	FRY	FRY microtubule binding protein	13	31846713	32299125	protein coding	1	5	Down	No	No	No	No	No	No	No	No	No	No	No	No	No	Yes	Yes	No	Yes	No	Yes	No	No	Yes	No	No	Yes	No	Yes	No	No	Yes	No	-0.0765073	0.209291	-0.0116167	-0.00451615	-0.0908447	0.0273919	0.0732037	0.0882536
ALOX15B	ENSG00000179593	ALOX15B	arachidonate 15-lipoxygenase type B	17	8039034	8049134	protein coding	1	5	Down	No	No	No	No	No	No	No	No	No	No	No	No	No	Yes	Yes	No	Yes	No	Yes	No	No	Yes	No	No	Yes	No	Yes	No	No	Yes	No	-0.151604	-0.0579104	-0.0995081	-0.250217	0.365586	-0.127694	0.177882	1.17588
RAB20	ENSG00000139832	RAB20	RAB20, member RAS oncogene family	13	110523066	110561722	protein coding	-1	5	Up	No	No	No	No	No	No	No	No	No	No	No	No	No	Yes	Yes	Yes	No	No	Yes	No	No	Yes	No	No	Yes	No	Yes	No	No	Yes	No	0.117661	-0.24777	-0.105002	0.0787022	-0.00773635	-0.538724	-0.489137	-0.10834
S100A6	ENSG00000197956	S100A6	S100 calcium binding protein A6	1	153534599	153536244	protein coding	-1	5	Down	No	No	No	No	No	No	No	No	No	No	No	No	No	Yes	Yes	Yes	No	No	Yes	No	No	Yes	No	No	Yes	No	Yes	No	No	Yes	No	0.0745468	0.0378713	0.0424356	-0.092312	0.127216	-0.291708	-0.361698	-0.107768
RAB31	ENSG00000168461	RAB31	RAB31, member RAS oncogene family	18	9708275	9862551	protein coding	1	5	Down	No	No	No	No	No	No	No	No	No	No	No	No	No	Yes	Yes	Yes	No	No	Yes	No	No	Yes	No	No	Yes	No	Yes	No	No	Yes	No	-0.0414251	-0.087498	0.135551	-0.148995	0.008372	-0.208265	-0.0159761	0.0518688
WNT5B	ENSG00000111186	WNT5B	Wnt family member 5B	12	1529891	1647212	protein coding	1	5	Down	No	No	No	No	No	No	No	No	No	No	No	No	No	Yes	Yes	Yes	No	No	Yes	No	No	Yes	No	No	Yes	No	Yes	No	No	Yes	No	-0.584384	-0.518815	-0.118293	-0.295839	0.556331	0.0071912	0.0564847	0.186674
OLIG1	ENSG00000184221	OLIG1	oligodendrocyte transcription factor 1	21	33070141	33072413	protein coding	1	5	Up	No	No	No		No	No	No	No	No	No	No		No	Yes	Yes	Yes		No	Yes	No	No	Yes	No	No	Yes	No	Yes	No	No	Yes	No	-0.177845	-0.253763	-0.282717		0.602516	-0.0021344	0.11725	0.334057
TSPAN33	ENSG00000158457	TSPAN33	tetraspanin 33	7	129144707	129169699	protein coding	1	5	Down	No	No	No	No	No	No	No	No	No	No	No	No	No	No	Yes	No	Yes	Yes	Yes	No	No	Yes	No	No	Yes	No	Yes	No	No	Yes	No	-0.120704	0.482732	0.101445	-0.391383	-0.276172	-0.127935	-0.190352	-0.0303123
GCLC	ENSG00000001084	GCLC	glutamate-cysteine ligase catalytic subunit	6	53497341	53616970	protein coding	-1	5	Down	No	No	No	No	No	No	No	No	No	No	No	No	No	No	Yes	No	Yes	No	Yes	No	No	Yes	Yes	No	Yes	No	Yes	No	No	Yes	No	0.108172	0.304951	0.109951	0.176715	-0.0373446	-0.0950626	0.0733059	0.0205
GPAT3	ENSG00000138678	GPAT3	glycerol-3-phosphate acyltransferase 3	4	83535914	83605875	protein coding	1	5	Down	No	No	No	No	No	No	No	No	No	No	No	No	No	No	No	Yes	Yes	No	Yes	No	No	Yes	Yes	No	Yes	No	Yes	No	No	Yes	No	0.047777	0.131818	0.104232	0.329064	-0.0877675	-0.0932511	-0.192848	-0.0754815
MAPK13	ENSG00000156711	MAPK13	mitogen-activated protein kinase 13	6	36127809	36144524	protein coding	1	5	Up	No	No	No	No	No	No	No	No	No	No	No	No	No	Yes	No	Yes	No	No	Yes	No	No	Yes	Yes	No	Yes	No	Yes	No	No	Yes	No	0.118662	-0.397289	0.0419118	-0.0081437	-0.0463128	0.0557879	-0.0189116	0.0805728
PAPSS2	ENSG00000198682	PAPSS2	3'-phosphoadenosine 5'-phosphosulfate synthase 2	10	87659613	87747705	protein coding	1	5	Up	No	No	No	No	No	No	No	No	No	No	No	No	No	Yes	No	Yes	No	No	Yes	No	No	Yes	Yes	No	Yes	No	Yes	No	No	Yes	No	-0.0842812	-0.23916	0.0394125	-0.249417	-0.584009	-0.361524	-0.310737	-0.364638
AHRR	ENSG00000063438	AHRR	aryl-hydrocarbon receptor repressor	5	321759	438291	protein coding	1	5	Down	No	No	No	No	No	No	No	No	No	No	No	No	No	Yes	No	Yes	No	No	Yes	No	No	Yes	Yes	No	Yes	No	Yes	No	No	Yes	No	-0.0223032	0.00844314	-0.0525694	-0.245906	0.327527	0.0352229	-0.284076	0.335131
ACVRL1	ENSG00000139567	ACVRL1	activin A receptor like type 1	12	51906908	51923361	protein coding	1	5	Up	No	No	No		No	No	No	No	No	No	No		No	Yes	No	Yes		No	Yes	No	No	Yes	Yes	No	Yes	No	Yes	No	No	Yes	No	1.01878	0.0174313	0.333697		0.657632	0.402524	-0.508225	0.491087
SHOX2	ENSG00000168779	SHOX2	short stature homeobox 2	3	158095905	158106420	protein coding	-1	5	Up	No	No	No		No	No	No	No	No	No	No		No	Yes	No	Yes		No	Yes	No	No	Yes	Yes	No	Yes	No	Yes	No	No	Yes	No	0.46519	0.201271	0.171613		0.0868839	-0.956814	-0.214695	-0.0524785
FPR2	ENSG00000171049	FPR2	formyl peptide receptor 2	19	51752026	51770531	protein coding	1	5	Down	No	No	No	No	No	No	No	No	No	No	No	No	No	No	Yes	Yes	Yes	No	Yes	No	No	No	Yes	No	Yes	No	No	Yes	No	Yes	No	-0.130861	-0.24053	0.00620297	-0.945783	-0.140553	-0.29175	-0.237028	-0.930493
SOAT1	ENSG00000057252	SOAT1	sterol O-acyltransferase 1	1	179293714	179358680	protein coding	1	5	Up	No	No	No	No	No	No	No	No	No	No	No	No	No	Yes	Yes	Yes	No	No	Yes	No	No	No	Yes	No	Yes	No	No	Yes	No	Yes	No	0.0283039	-0.0436931	0.0210246	-0.0234991	0.0378491	-0.0502751	0.232754	-0.124764
GASK1B	ENSG00000164125	GASK1B	golgi associated kinase 1B	4	158124474	158173318	protein coding	-1	5	Up	No	No	No	No	No	No	No	No	No	No	No	No	No	Yes	No	Yes	No	No	Yes	No	No	Yes	Yes	No	Yes	No	No	Yes	No	Yes	No	0.140935	-0.391335	0.0555149	-0.0768629	0.0041059	-0.382044	-0.343126	0.0101935
NIPAL1	ENSG00000163293	NIPAL1	NIPA like domain containing 1	4	47914142	48040173	protein coding	1	5	Down	No	No	No	No	No	No	No	No	No	No	No	No	No	Yes	No	Yes	No	No	Yes	No	No	Yes	Yes	No	Yes	No	No	Yes	No	Yes	No	-0.0267574	0.231426	0.0517402	-0.753723	0.761101	-0.138568	0.106023	-0.429412
OLIG2	ENSG00000205927	OLIG2	oligodendrocyte transcription factor 2	21	33025935	33029196	protein coding	1	5	Up	No	No	No		No	No	No	No	No	No	No		No	Yes	No	Yes		No	Yes	No	No	Yes	Yes	No	Yes	No	No	Yes	No	Yes	No	-0.161187	-0.727198	-0.481434		0.865386	-0.0823079	-0.891904	-0.0911983
HCK	ENSG00000101336	HCK	HCK proto-oncogene, Src family tyrosine kinase	20	32052197	32101856	protein coding	1	5	Down	No	No	No	No	No	No	No	No	No	No	No	No	No	Yes	Yes	No	Yes	No	Yes	No	No	No	No	No	No	No	Yes	Yes	No	Yes	No	-0.0601501	0.025764	-0.065459	-0.200983	0.172692	-0.00679204	-0.272312	0.273116
SEMA4A	ENSG00000196189	SEMA4A	semaphorin 4A	1	156147366	156177752	protein coding	1	5	Down	No	No	No	No	No	No	No	No	No	No	No	No	No	Yes	Yes	No	Yes	No	Yes	No	No	No	No	No	No	No	Yes	Yes	No	Yes	No	-0.0309596	-0.108001	-0.115138	-0.190831	0.261276	-0.0723424	-0.310021	0.244627
MARCKSL1	ENSG00000175130	MARCKSL1	MARCKS like 1	1	32333839	32336233	protein coding	-1	5	Down	No	No	No	No	No	No	No	No	No	No	No	No	No	Yes	Yes	Yes	No	No	Yes	No	No	No	No	No	No	No	Yes	Yes	No	Yes	No	0.0371118	-0.200383	-0.0157338	-0.152618	0.213747	-0.105151	-0.247026	0.231041
VENTX	ENSG00000151650	VENTX	VENT homeobox	10	133237855	133241928	protein coding	1	5	Up	No	No	No		No	No	No	No	No	No	No		No	Yes	Yes	Yes		No	Yes	No	No	No	No	No	No	No	Yes	Yes	No	Yes	No	0.167052	-0.0831962	-0.0404585		0.462438	-0.0661762	-0.459358	-0.110285
SECTM1	ENSG00000141574	SECTM1	secreted and transmembrane 1	17	82321024	82334074	protein coding	-1	5	Down	No	No	No	No	No	No	No	No	No	No	No	No	No	No	No	Yes	Yes	Yes	Yes	No	No	No	No	No	No	No	Yes	Yes	No	Yes	No	0.19407	0.709133	0.267231	-0.526595	0.303404	-0.116501	-0.263464	0.0509581
GPR162	ENSG00000250510	GPR162	G protein-coupled receptor 162	12	6821624	6829972	protein coding	1	5	Down	No	No	No	No	No	No	No	No	No	No	No	No	No	No	Yes	No	Yes	No	Yes	No	No	No	Yes	No	Yes	No	Yes	Yes	No	Yes	No	-0.0258821	0.0845203	-0.0248494	-0.411169	0.354592	-0.0981007	-0.475788	0.334658
DUSP6	ENSG00000139318	DUSP6	dual specificity phosphatase 6	12	89347235	89352501	protein coding	-1	5	Down	No	No	No	No	No	No	No	No	No	No	No	No	No	Yes	No	Yes	No	No	Yes	No	No	No	Yes	No	Yes	No	Yes	Yes	No	Yes	No	0.107329	-0.245163	0.0402306	-0.253549	0.378297	-0.0916447	-0.129686	0.163705
RASA4	ENSG00000105808	RASA4	RAS p21 protein activator 4	7	102573807	102616756	protein coding	-1	5	Down	No	No	No	No	No	No	No	No	No	No	No	No	No	Yes	No	Yes	No	No	Yes	No	No	No	Yes	No	Yes	No	Yes	Yes	No	Yes	No	0.138051	0.0923624	-0.0683693	-0.0516677	0.294328	0.0377866	-0.483006	-0.0475741
PDLIM7	ENSG00000196923	PDLIM7	PDZ and LIM domain 7	5	177483394	177497606	protein coding	-1	5	Down	No	No	No	No	No	No	No	No	No	No	No	No	No	Yes	No	Yes	No	No	Yes	No	No	No	Yes	No	Yes	No	Yes	Yes	No	Yes	No	-0.156498	-0.0152401	-0.188364	-0.150658	0.13631	-0.0998602	-0.475516	0.237846
PLA2G4C	ENSG00000105499	PLA2G4C	phospholipase A2 group IVC	19	48047843	48110817	protein coding	-1	5	Down	No	No	No	No	No	No	No	No	No	No	No	No	No	No	Yes	No	Yes	No	Yes	No	No	Yes	No	No	Yes	No	Yes	Yes	No	Yes	No	-0.104249	0.344287	-0.055203	0.0474466	0.231972	-0.0384844	-0.243133	0.295222
NT5DC2	ENSG00000168268	NT5DC2	5'-nucleotidase domain containing 2	3	52524385	52535054	protein coding	-1	5	Down	No	No	No	No	No	No	No	No	No	No	No	No	No	Yes	Yes	No	No	No	Yes	No	No	Yes	No	No	Yes	No	Yes	Yes	No	Yes	No	-0.0271217	-0.203995	-0.0554204	-0.0732542	0.0672235	-0.181345	-0.289847	0.527221
GP1BA	ENSG00000185245	GP1BA	glycoprotein Ib platelet subunit alpha	17	4932277	4935023	protein coding	1	5	Down	No	No	No	No	No	No	No	No	No	No	No	No	No	Yes	No	No	Yes	No	Yes	No	No	Yes	No	No	Yes	No	Yes	Yes	No	Yes	No	0.0881241	-0.665144	-0.119866	-0.326387	-0.0910086	-0.337926	-0.0777632	0.343958
TRPM4	ENSG00000130529	TRPM4	transient receptor potential cation channel subfamily M member 4	19	49157741	49211836	protein coding	1	5	Up	No	No	No		No	No	No	No	No	No	No		No	Yes	Yes	No		No	Yes	No	No	Yes	No	No	Yes	No	Yes	Yes	No	Yes	No	0.0428614	0.16924	0.255698		1.07055	0.0802995	-0.680881	0.464595
CREB5	ENSG00000146592	CREB5	cAMP responsive element binding protein 5	7	28299321	28825894	protein coding	1	5	Down	No	No	No	No	No	No	No	No	No	No	No	No	No	Yes	No	Yes	No	No	Yes	No	No	Yes	No	No	Yes	No	Yes	Yes	No	Yes	No	-0.193154	0.226529	-0.0211353	-0.457332	0.23678	-0.336203	0.0489045	-0.0545389
HS3ST1	ENSG00000002587	HS3ST1	heparan sulfate-glucosamine 3-sulfotransferase 1	4	11393150	11429564	protein coding	-1	5	Up	No	No	No		No	No	No	No	No	No	No		No	Yes	No	Yes		No	Yes	No	No	Yes	No	No	Yes	No	Yes	Yes	No	Yes	No	-0.0384933	-1.10465	0.0312177		0.216554	-0.543597	-0.977214	0.339114
CD209	ENSG00000090659	CD209	CD209 molecule	19	7739993	7747564	protein coding	-1	5	Up	No	No	No		No	No	No	No	No	No	No		No	Yes	No	Yes		No	Yes	No	No	Yes	No	No	Yes	No	Yes	Yes	No	Yes	No	0.333727	0.556628	0.313554		0.170204	-0.0363741	-0.459757	1.19253
SIAH3	ENSG00000215475	SIAH3	siah E3 ubiquitin protein ligase family member 3	13	45777242	45851753	protein coding	-1	5	Up	No	No	No	No	No	No	No	No	No	No	No	No	No	No	No	No	Yes	No	Yes	No	No	Yes	Yes	No	Yes	No	Yes	Yes	No	Yes	No	-0.183445	-0.522378	-0.0422541	0.67935	1.48179	-0.43132	0.0336252	-0.475831
SLCO2B1	ENSG00000137491	SLCO2B1	solute carrier organic anion transporter family member 2B1	11	75100563	75206549	protein coding	1	5	Down	No	No	No	No	No	No	No	No	No	No	No	No	No	No	No	Yes	No	No	Yes	No	No	Yes	Yes	No	Yes	No	Yes	Yes	No	Yes	No	0.00143622	0.128866	-0.241788	-0.629462	0.168567	-0.469968	-0.669234	-0.0207001
CASS4	ENSG00000087589	CASS4	Cas scaffold protein family member 4	20	56412112	56460387	protein coding	1	5	Down	No	No	No	No	No	No	No	No	No	No	No	No	No	No	No	Yes	No	No	Yes	No	No	Yes	Yes	No	Yes	No	Yes	Yes	No	Yes	No	-0.0878461	0.271289	0.045502	-0.21797	-0.327813	0.10173	-0.202139	0.099789
FLRT2	ENSG00000185070	FLRT2	fibronectin leucine rich transmembrane protein 2	14	85530144	85654428	protein coding	1	5	Down	No	No	No	No	No	No	No	No	No	No	No	No	No	No	No	Yes	Yes	No	Yes	No	No	Yes	No	Yes	Yes	No	No	No	Yes	Yes	No	-0.0711666	0.463789	-0.15437	0.37197	-0.280319	-0.692632	-0.39181	-0.00566608
NFAM1	ENSG00000235568	NFAM1	NFAT activating protein with ITAM motif 1	22	42380407	42432403	protein coding	-1	5	Down	No	No	No	No	No	No	No	No	No	No	No	No	No	No	No	No	Yes	Yes	Yes	No	No	No	Yes	No	Yes	No	Yes	No	Yes	Yes	No	0.046123	0.454762	0.109846	-0.091348	0.296135	-0.119356	-0.480349	0.275392
VNN1	ENSG00000112299	VNN1	vanin 1	6	132680849	132714055	protein coding	-1	5	Up	No	No	No	No		No	No		No	No	No	No		Yes	No	Yes	No		Yes	No	No	Yes	Yes		Yes	No	No	Yes		Yes	No	0.137509	-0.160474	-0.132516	-0.303034		0.0873562	0.0277341
GPR82	ENSG00000171657	GPR82	G protein-coupled receptor 82	X	41724181	41730130	protein coding	1	5	Down	No	No	No			No	No		No	No	No			No	No	Yes			Yes	No	No	Yes	Yes		Yes	No	Yes	Yes		Yes	No	-0.0561716	0.755751	0.390048			-0.528866	0.230951
GPR35	ENSG00000178623	GPR35	G protein-coupled receptor 35	2	240605430	240631259	protein coding	1	4	Down	No	No	No	No	No	No	No	No	No	No	No	No	No	Yes	No	Yes	Yes	No	Yes	No	No	No	Yes	No	Yes	No	No	No	No	No	No	-0.223021	-0.0314104	-0.138691	-0.168285	0.214473	0.00845179	-0.341519	0.232784
SH3PXD2B	ENSG00000174705	SH3PXD2B	SH3 and PX domains 2B	5	172325000	172454525	protein coding	-1	4	Up	No	No	No	No	No	No	No	No	No	No	No	No	No	Yes	Yes	Yes	No	No	Yes	No	No	Yes	No	No	Yes	No	No	No	No	No	No	-0.111519	0.020692	-0.109721	-0.468181	-0.0653996	0.0251946	-0.450948	-0.0940647
MRC2	ENSG00000011028	MRC2	mannose receptor C type 2	17	62627670	62693597	protein coding	1	4	Up	No	No	No	No	No	No	No	No	No	No	No	No	No	Yes	Yes	Yes	No	No	Yes	No	No	Yes	No	No	Yes	No	No	No	No	No	No	0.235633	0.054229	-0.228472	0.052394	0.178923	0.105777	-0.636459	0.180776
SAT1	ENSG00000130066	SAT1	spermidine/spermine N1-acetyltransferase 1	X	23783173	23786226	protein coding	1	4	Up	No	No	No	No	No	No	No	No	No	No	No	No	No	Yes	No	Yes	No	No	Yes	No	No	Yes	Yes	No	Yes	No	No	No	No	No	No	0.0475832	-0.215525	0.0336052	-0.127557	-0.211767	0.0249219	-0.00661952	-0.0580601
AGPAT4	ENSG00000026652	AGPAT4	1-acylglycerol-3-phosphate O-acyltransferase 4	6	161129967	161274061	protein coding	-1	4	Up	No	No	No	No	No	No	No	No	No	No	No	No	No	Yes	No	Yes	No	No	Yes	No	No	Yes	Yes	No	Yes	No	No	No	No	No	No	-0.229331	-0.371147	-0.160612	0.000702074	-0.0727167	0.015729	-0.0859406	0.106158
ELL2	ENSG00000118985	ELL2	elongation factor for RNA polymerase II 2	5	95885098	95961851	protein coding	-1	4	Up	No	No	No	No	No	No	No	No	No	No	No	No	No	Yes	No	Yes	No	No	Yes	No	No	Yes	Yes	No	Yes	No	No	No	No	No	No	-0.0195403	-0.446968	-0.092456	0.0702945	-0.609181	-0.0971785	-0.0282482	-0.109015
SOX4	ENSG00000124766	SOX4	SRY-box transcription factor 4	6	21593751	21598619	protein coding	1	4	Up	No	No	No	No	No	No	No	No	No	No	No	No	No	Yes	No	Yes	No	No	Yes	No	No	Yes	Yes	No	Yes	No	No	No	No	No	No	0.131864	-0.286227	-0.0155405	-0.0138807	0.201139	-0.0930527	-0.0778351	-0.144442
LAMC1	ENSG00000135862	LAMC1	laminin subunit gamma 1	1	183023420	183145592	protein coding	1	4	Up	No	No	No	No	No	No	No	No	No	No	No	No	No	Yes	No	Yes	No	No	Yes	No	No	Yes	Yes	No	Yes	No	No	No	No	No	No	0.380561	-0.113943	-0.101495	0.0704803	0.110817	-0.150758	-0.275399	-0.170974
TPST1	ENSG00000169902	TPST1	tyrosylprotein sulfotransferase 1	7	66205317	66420543	protein coding	1	4	Up	No	No	No	No	No	No	No	No	No	No	No	No	No	Yes	No	Yes	No	No	Yes	No	No	Yes	Yes	No	Yes	No	No	No	No	No	No	0.174832	-0.527144	0.0858901	0.132856	0.465132	-0.0929379	-0.650684	-0.0867743
ELOVL7	ENSG00000164181	ELOVL7	ELOVL fatty acid elongase 7	5	60751791	60844274	protein coding	-1	4	Up	No	No	No	No	No	No	No	No	No	No	No	No	No	Yes	No	Yes	No	No	Yes	No	No	Yes	Yes	No	Yes	No	No	No	No	No	No	-0.565214	-0.963828	-0.121448	0.775844	0.921874	-0.387364	0.230689	-0.313401
THBS2	ENSG00000186340	THBS2	thrombospondin 2	6	169215780	169254050	protein coding	-1	4	Up	No		No		No	No	No	No	No		No		No	Yes		Yes		No	Yes	No	No	Yes	Yes	No	Yes	No	No	No	No	No	No	-0.64191		-0.0323921		0.322196	-0.110323	-0.684585	-0.0820483
LACC1	ENSG00000179630	LACC1	laccase domain containing 1	13	43879284	43893932	protein coding	1	4	Down	No	No	No	No	No	No	No	No	No	No	No	No	No	Yes	No	Yes	Yes	No	Yes	No	No	No	No	No	No	No	Yes	No	No	Yes	No	-0.0435302	-0.394642	-0.0230808	-0.225133	0.0561788	-0.216835	-0.0108169	0.0128629
LILRB3	ENSG00000204577	LILRB3	leukocyte immunoglobulin like receptor B3	19	54216278	54223506	protein coding	-1	4	Down	No	No	No	No	No	No	No	No	No	No	No	No	No	Yes	No	Yes	Yes	No	Yes	No	No	No	No	No	No	No	Yes	No	No	Yes	No	-0.0489253	0.0759723	-0.175101	-0.0610397	0.196366	-0.04174	-0.460794	0.210879
GPR157	ENSG00000180758	GPR157	G protein-coupled receptor 157	1	9100305	9129102	protein coding	-1	4	Down	No	No	No	No	No	No	No	No	No	No	No	No	No	Yes	No	Yes	Yes	No	Yes	No	No	No	No	No	No	No	Yes	No	No	Yes	No	-0.126991	-0.112323	0.05255	-0.329003	0.148413	-0.259941	-0.194153	-0.0287962
RNF144B	ENSG00000137393	RNF144B	ring finger protein 144B	6	18387350	18468870	protein coding	1	4	Down	No	No	No	No	No	No	No	No	No	No	No	No	No	Yes	No	No	Yes	Yes	Yes	No	No	No	No	No	No	No	Yes	No	No	Yes	No	-0.165855	0.0678831	-0.0472008	-0.138066	0.274544	-0.0558321	-0.0836831	0.142994
APOE	ENSG00000130203	APOE	apolipoprotein E	19	44905791	44909393	protein coding	1	4	Down	No	No	No	No	No	No	No	No	No	No	No	No	No	No	Yes	No	Yes	No	Yes	No	No	Yes	No	No	Yes	No	Yes	No	No	Yes	No	0.315887	0.045034	0.129039	-0.0454942	0.559088	-0.972677	-1.24996	-1.20318
DPYSL2	ENSG00000092964	DPYSL2	dihydropyrimidinase like 2	8	26514031	26658178	protein coding	1	4	Down	No	No	No	No	No	No	No	No	No	No	No	No	No	Yes	Yes	No	No	No	Yes	No	No	Yes	No	No	Yes	No	Yes	No	No	Yes	No	0.0946078	0.326309	0.246106	0.128823	0.311698	-0.207064	-0.216961	0.049432
HTRA1	ENSG00000166033	HTRA1	HtrA serine peptidase 1	10	122458551	122514907	protein coding	1	4	Up	No	No	No	No	No	No	No	No	No	No	No	No	No	Yes	No	No	Yes	No	Yes	No	No	Yes	No	No	Yes	No	Yes	No	No	Yes	No	0.0110663	-1.35764	-0.0306284	-0.190923	-0.233972	-0.795269	-0.92856	-1.23521
FGL2	ENSG00000127951	FGL2	fibrinogen like 2	7	77193369	77199848	protein coding	-1	4	Down	No	No	No	No	No	No	No	No	No	No	No	No	No	Yes	No	No	Yes	No	Yes	No	No	Yes	No	No	Yes	No	Yes	No	No	Yes	No	0.285428	0.541024	0.57507	0.0610826	-0.273521	-0.0876968	-0.193659	-0.0456441
MEFV	ENSG00000103313	MEFV	MEFV innate immuity regulator, pyrin	16	3242027	3256633	protein coding	-1	4	Down	No	No	No	No	No	No	No	No	No	No	No	No	No	Yes	No	No	Yes	No	Yes	No	No	Yes	No	No	Yes	No	Yes	No	No	Yes	No	0.164673	-0.150034	0.134427	-0.313021	0.0956818	-0.125865	-0.882657	0.297932
FCGR1A	ENSG00000150337	FCGR1A	Fc fragment of IgG receptor Ia	1	149782671	149791675	protein coding	1	4	Down	No	No	No	No	No	No	No	No	No	No	No	No	No	No	No	Yes	Yes	No	Yes	No	No	Yes	No	No	Yes	No	Yes	No	No	Yes	No	0.103986	0.445076	-0.0486779	-0.895383	0.355953	-0.393272	-0.388865	-0.0399334
SLC37A2	ENSG00000134955	SLC37A2	solute carrier family 37 member 2	11	125063302	125090516	protein coding	1	4	Up	No	No	No	No	No	No	No	No	No	No	No	No	No	Yes	No	Yes	No	No	Yes	No	No	Yes	No	No	Yes	No	Yes	No	No	Yes	No	0.361927	-0.272394	0.135404	0.321552	0.489143	-0.0909932	-0.405246	0.138778
DENND6B	ENSG00000205593	DENND6B	DENN domain containing 6B	22	50309030	50327012	protein coding	-1	4	Up	No	No	No	No	No	No	No	No	No	No	No	No	No	No	No	Yes	No	No	Yes	No	No	Yes	Yes	No	Yes	No	Yes	No	No	Yes	No	0.148748	0.0822072	0.00099632	-0.302645	0.698972	0.114553	-0.45946	0.522145
PNPLA1	ENSG00000180316	PNPLA1	patatin like phospholipase domain containing 1	6	36243203	36313955	protein coding	1	4	Up	No	No	No	No	No	No	No	No	No	No	No	No	No	No	No	Yes	No	No	Yes	No	No	Yes	Yes	No	Yes	No	Yes	No	No	Yes	No	-0.282626	-1.05918	0.0093726	0.684195	-0.188511	0.536315	0.178422	0.428242
CRACD	ENSG00000109265	CRACD	capping protein inhibiting regulator of actin dynamics	4	56049073	56328625	protein coding	1	4	Down	No	No	No	No	No	No	No	No	No	No	No	No	No	Yes	No	Yes	Yes	No	Yes	No	No	No	No	No	No	No	No	Yes	No	Yes	No	-0.530348	-0.0477136	-0.567377	-0.377802	-0.252179	-0.202826	-0.888978	2.21413
TNNT1	ENSG00000105048	TNNT1	troponin T1, slow skeletal type	19	55132698	55149206	protein coding	-1	4	Up	No	No	No		No	No	No	No	No	No	No		No	No	Yes	Yes		No	Yes	No	No	No	Yes	No	Yes	No	No	Yes	No	Yes	No	0.418198	0.128874	0.149432		-0.331099	0.0176473	-0.194236	-0.521892
SIGLEC7	ENSG00000168995	SIGLEC7	sialic acid binding Ig like lectin 7	19	51142299	51153526	protein coding	1	4	Down	No	No	No	No	No	No	No	No	No	No	No	No	No	Yes	No	Yes	No	No	Yes	No	No	No	Yes	No	Yes	No	No	Yes	No	Yes	No	-0.00946714	0.251062	-0.10203	0.0441376	0.18346	-0.0967255	-0.335632	0.00797982
TNIP3	ENSG00000050730	TNIP3	TNFAIP3 interacting protein 3	4	121131408	121227466	protein coding	-1	4	Down	No	No	No	No	No	No	No	No	No	No	No	No	No	Yes	No	Yes	No	No	Yes	No	No	No	Yes	No	Yes	No	No	Yes	No	Yes	No	-0.507818	-0.431057	-0.3084	-0.478645	-0.0239386	0.396854	-0.221651	-0.268415
DSG2	ENSG00000046604	DSG2	desmoglein 2	18	31498177	31549008	protein coding	1	4	Down	No	No	No	No	No	No	No	No	No	No	No	No	No	Yes	No	No	Yes	No	Yes	No	No	Yes	No	No	Yes	No	No	Yes	No	Yes	No	-0.12603	-0.230854	0.0146612	-0.170165	0.842592	-0.181368	0.376803	0.292919
HR	ENSG00000168453	HR	HR lysine demethylase and nuclear receptor corepressor	8	22114419	22133384	protein coding	-1	4	Down	No	No	No	No	No	No	No	No	No	No	No	No	No	No	No	No	Yes	No	Yes	No	No	Yes	Yes	No	Yes	No	No	Yes	No	Yes	No	0.615954	1.09662	0.0251362	0.646658	0.498666	0.279332	-0.769913	0.0323245
PRKCD	ENSG00000163932	PRKCD	protein kinase C delta	3	53156009	53192717	protein coding	1	4	Down	No	No	No	No	No	No	No	No	No	No	No	No	No	Yes	Yes	No	No	No	Yes	No	No	No	No	No	No	No	Yes	Yes	No	Yes	No	0.0387129	0.147393	0.0326357	0.0674009	0.0718593	-0.0685422	-0.446281	0.314256
ACTB	ENSG00000075624	ACTB	actin beta	7	5526409	5563902	protein coding	-1	4	Down	No	No	No	No	No	No	No	No	No	No	No	No	No	Yes	No	Yes	No	No	Yes	No	No	No	No	No	No	No	Yes	Yes	No	Yes	No	0.0678068	-0.00415505	-0.00332337	-0.0992708	0.208276	-0.112247	-0.359646	0.129144
CCL2	ENSG00000108691	CCL2	C-C motif chemokine ligand 2	17	34255218	34257203	protein coding	1	4	Down	No	No	No	No	No	No	No	No	No	No	No	No	No	Yes	No	Yes	No	No	Yes	No	No	No	No	No	No	No	Yes	Yes	No	Yes	No	-0.125772	-0.912971	-0.182272	-0.873694	0.236132	0.0040282	-0.176321	-0.0704327
PPIF	ENSG00000108179	PPIF	peptidylprolyl isomerase F	10	79347469	79355334	protein coding	1	4	Down	No	No	No	No	No	No	No	No	No	No	No	No	No	Yes	No	Yes	No	No	Yes	No	No	No	No	No	No	No	Yes	Yes	No	Yes	No	-0.0967898	-0.150918	-0.106136	-0.169799	0.176166	-0.159536	-0.386862	0.0343483
LMO2	ENSG00000135363	LMO2	LIM domain only 2	11	33858576	33892076	protein coding	-1	4	Down	No	No	No	No	No	No	No	No	No	No	No	No	No	Yes	No	Yes	No	No	Yes	No	No	No	No	No	No	No	Yes	Yes	No	Yes	No	0.132685	0.100014	0.0138858	-0.365959	-0.330609	-0.424946	-0.410096	-0.435964
CD300E	ENSG00000186407	CD300E	CD300e molecule	17	74609885	74623738	protein coding	-1	4	Down	No	No	No	No	No	No	No	No	No	No	No	No	No	No	No	No	Yes	Yes	Yes	No	No	No	No	No	No	No	Yes	Yes	No	Yes	No	0.0263011	-0.612371	-0.120784	-0.256885	0.226975	-0.0144728	-0.317962	0.137037
DPYSL3	ENSG00000113657	DPYSL3	dihydropyrimidinase like 3	5	147390808	147510068	protein coding	-1	4	Up	No	No	No	No	No	No	No	No	No	No	No	No	No	No	No	Yes	No	Yes	Yes	No	No	No	No	No	No	No	Yes	Yes	No	Yes	No	-0.268418	-0.359978	-0.802002	0.138438	0.17528	0.117617	0.117455	0.20134
CXCL2	ENSG00000081041	CXCL2	C-X-C motif chemokine ligand 2	4	74097040	74099196	protein coding	-1	4	Down	No	No	No	No	No	No	No	No	No	No	No	No	No	No	No	Yes	No	No	Yes	No	No	No	Yes	No	Yes	No	Yes	Yes	No	Yes	No	-0.100708	-1.05356	-0.189931	-0.0144376	0.687314	0.191119	-0.265743	0.411318
CLEC4E	ENSG00000166523	CLEC4E	C-type lectin domain family 4 member E	12	8533305	8540905	protein coding	-1	4	Down	No	No	No	No	No	No	No	No	No	No	No	No	No	No	No	No	Yes	No	Yes	No	No	Yes	No	No	Yes	No	Yes	Yes	No	Yes	No	-0.0436237	0.0718001	-0.0979747	-0.14528	-0.00745245	-0.170441	0.00664459	0.388628
HLA-DQA1	ENSG00000196735	HLA-DQA1	major histocompatibility complex, class II, DQ alpha 1	6	32628179	32647062	protein coding	1	4	Down	No	No	No	No	No	No	No	No	No	No	No	No	No	Yes	No	No	No	No	Yes	No	No	Yes	No	No	Yes	No	Yes	Yes	No	Yes	No	0.176608	-0.0657131	0.135383	-0.087861	-0.0656141	-0.198181	-0.154008	-0.156048
PAK1	ENSG00000149269	PAK1	p21 (RAC1) activated kinase 1	11	77322017	77474635	protein coding	-1	4	Down	No	No	No	No	No	No	No	No	No	No	No	No	No	Yes	No	No	No	No	Yes	No	No	Yes	No	No	Yes	No	Yes	Yes	No	Yes	No	0.0149257	0.16102	0.153925	-0.279453	0.0710008	-0.183062	-0.0763122	-0.0295315
IQSEC2	ENSG00000124313	IQSEC2	IQ motif and Sec7 domain ArfGEF 2	X	53225828	53321350	protein coding	-1	4	Down	No	No	No	No	No	No	No	No	No	No	No	No	No	Yes	No	No	No	No	Yes	No	No	Yes	No	No	Yes	No	Yes	Yes	No	Yes	No	0.0249279	0.282444	0.0653777	-0.0602865	0.28233	-0.182197	-0.447459	0.393154
OLFML2B	ENSG00000162745	OLFML2B	olfactomedin like 2B	1	161983192	162023869	protein coding	-1	4	Up	No	No	No		No	No	No	No	No	No	No		No	Yes	No	No		No	Yes	No	No	Yes	No	No	Yes	No	Yes	Yes	No	Yes	No	0.0805305	-0.870692	-0.0184599		0.12614	-0.696109	-0.955767	-1.60166
CD163	ENSG00000177575	CD163	CD163 molecule	12	7470811	7503893	protein coding	-1	4	Down	No	No	No	No	No	No	No	No	No	No	No	No	No	No	No	Yes	No	No	Yes	No	No	Yes	No	No	Yes	No	Yes	Yes	No	Yes	No	0.112253	-0.540888	0.0119641	-0.683194	0.247978	-0.243262	-0.461205	-0.0683998
PVR	ENSG00000073008	PVR	PVR cell adhesion molecule	19	44643798	44666162	protein coding	1	4	Down	No	No	No	No	No	No	No	No	No	No	No	No	No	No	No	No	No	Yes	Yes	No	No	Yes	No	No	Yes	No	Yes	Yes	No	Yes	No	0.0757029	0.169857	0.0948195	-0.347553	0.120425	0.0226054	-0.329013	0.210468
NDRG2	ENSG00000165795	NDRG2	NDRG family member 2	14	21016763	21070872	protein coding	-1	4	Down	No	No	No	No	No	No	No	No	No	No	No	No	No	No	No	No	No	No	No	No	No	Yes	Yes	No	Yes	No	Yes	Yes	No	Yes	No	0.180793	0.84799	0.095175	-0.0235388	0.0352815	0.359796	-0.132756	0.175109
LOXL3	ENSG00000115318	LOXL3	lysyl oxidase like 3	2	74532258	74555690	protein coding	-1	4	Down	No	No	No	No	No	No	No	No	No	No	No	No	No	No	No	No	No	No	No	No	No	Yes	Yes	No	Yes	No	Yes	Yes	No	Yes	No	0.0486416	0.25071	0.0358573	0.334022	0.317925	0.116042	-0.270811	0.53633
CLEC10A	ENSG00000132514	CLEC10A	C-type lectin domain containing 10A	17	7074537	7080307	protein coding	-1	4	Up	No	No	No		No	No	No	No	No	No	No		No	No	No	No		No	No	No	No	Yes	Yes	No	Yes	No	Yes	Yes	No	Yes	No	0.866539	0.635444	0.516912		0.70439	-0.60409	-0.982348	0.459642
ST3GAL6	ENSG00000064225	ST3GAL6	ST3 beta-galactoside alpha-2,3-sialyltransferase 6	3	98732236	98821201	protein coding	1	4	Down	No	No	No	No	No	No	No	No	No	No	No	No	No	Yes	No	Yes	No	No	Yes	No	No	No	No	Yes	Yes	No	No	No	Yes	Yes	No	-0.0198179	-0.148416	-0.0185732	-0.0501678	-0.0529057	-0.154395	0.127576	-0.378615
SERPINE1	ENSG00000106366	SERPINE1	serpin family E member 1	7	101127104	101139247	protein coding	1	4	Down	No	No	No	No	No	No	No	No	No	No	No	No	No	No	No	No	No	No	No	No	No	No	Yes	Yes	Yes	No	No	Yes	Yes	Yes	No	0.035159	0.277806	-0.127921	0.102016	-0.117211	0.0410085	-0.22883	0.11843
SCG5	ENSG00000166922	SCG5	secretogranin V	15	32641676	32697098	protein coding	1	4	Up	No	No	No	No		No	No		No	No	No	No		Yes	No	No	Yes		Yes	No	No	Yes	No		Yes	No	Yes	No		Yes	No	0.0489281	-0.847669	0.125629	-0.253039		-0.291004	-0.648615
A2M	ENSG00000175899	A2M	alpha-2-macroglobulin	12	9067664	9116229	protein coding	-1	4	Down	No	No	No	No		No	No		No	No	No	No		No	No	No	No		No	No	No	Yes	Yes		Yes	No	Yes	Yes		Yes	No	0.0533823	0.498291	0.538084	0.208099		-0.135374	-0.183631
APOC1	ENSG00000130208	APOC1	apolipoprotein C1	19	44914247	44919349	protein coding	1	4	Down	No		No			No	No		No		No			No		No			No	No	No	Yes	Yes		Yes	No	Yes	Yes		Yes	No	0.359458		-0.0933481			-1.15578	-0.993529
TNC	ENSG00000041982	TNC	tenascin C	9	115019575	115118257	protein coding	-1	3	Up	No	No	No	No	No	No	No	No	No	No	No	No	No	No	Yes	Yes	Yes	No	Yes	No	No	No	No	No	No	No	No	No	No	No	No	-0.127411	1.05191	-0.478956	-0.0192981	0.287303	0.218207	-0.363567	1.73231
RAB39A	ENSG00000179331	RAB39A	RAB39A, member RAS oncogene family	11	107928448	107963482	protein coding	1	3	Down	No	No	No	No	No	No	No	No	No	No	No	No	No	Yes	No	Yes	Yes	No	Yes	No	No	No	No	No	No	No	No	No	No	No	No	-0.119587	-0.182249	0.113001	-0.31933	0.370413	0.0146722	-0.0032717	-0.0132796
MSR1	ENSG00000038945	MSR1	macrophage scavenger receptor 1	8	16107878	16567490	protein coding	-1	3	Up	No	No	No		No	No	No	No	No	No	No		No	Yes	Yes	Yes		No	Yes	No	No	No	No	No	No	No	No	No	No	No	No	0.3334	0.1513	-0.289974		-0.821257	-0.718518	-1.26179	-1.07326
CD226	ENSG00000150637	CD226	CD226 molecule	18	69831158	69961803	protein coding	-1	3	Up	No	No	No	No	No	No	No	No	No	No	No	No	No	Yes	No	Yes	No	No	Yes	No	No	No	Yes	No	Yes	No	No	No	No	No	No	0.0243601	-0.0698325	0.00178748	0.20231	0.0231378	0.0841024	0.378197	-0.0929439
SRGAP1	ENSG00000196935	SRGAP1	SLIT-ROBO Rho GTPase activating protein 1	12	63844700	64162217	protein coding	1	3	Up	No	No	No	No	No	No	No	No	No	No	No	No	No	Yes	No	Yes	No	No	Yes	No	No	No	Yes	No	Yes	No	No	No	No	No	No	-0.188135	-0.951961	-0.143932	-0.176863	-1.55493	-0.165312	-0.0182462	0.0686185
ABCB4	ENSG00000005471	ABCB4	ATP binding cassette subfamily B member 4	7	87401696	87480435	protein coding	-1	3	Up	No	No	No	No	No	No	No	No	No	No	No	No	No	No	Yes	Yes	No	No	Yes	No	No	Yes	No	No	Yes	No	No	No	No	No	No	-0.041631	-0.214457	-0.0389901	0.16635	0.0138979	0.045196	0.213015	0.000519126
FOSL2	ENSG00000075426	FOSL2	FOS like 2, AP-1 transcription factor subunit	2	28392448	28417317	protein coding	1	3	Up	No	No	No	No	No	No	No	No	No	No	No	No	No	Yes	No	Yes	No	No	Yes	No	No	Yes	No	No	Yes	No	No	No	No	No	No	0.0673961	-0.380047	-0.0577498	0.0417564	0.0415491	0.157127	-0.0642294	0.110883
NKD1	ENSG00000140807	NKD1	NKD inhibitor of WNT signaling pathway 1	16	50548396	50649249	protein coding	1	3	Up	No	No	No	No	No	No	No	No	No	No	No	No	No	Yes	No	Yes	No	No	Yes	No	No	Yes	No	No	Yes	No	No	No	No	No	No	-0.0961933	-0.31881	-0.0961031	-0.145669	-0.0293558	0.151924	-0.125615	0.0715357
CSF3R	ENSG00000119535	CSF3R	colony stimulating factor 3 receptor	1	36466043	36483278	protein coding	-1	3	Up	No	No	No	No	No	No	No	No	No	No	No	No	No	Yes	No	Yes	No	No	Yes	No	No	Yes	No	No	Yes	No	No	No	No	No	No	0.137302	0.448785	0.0172085	0.14663	0.107622	-0.131694	-0.712873	0.237135
MET	ENSG00000105976	MET	MET proto-oncogene, receptor tyrosine kinase	7	116672196	116798377	protein coding	1	3	Up	No	No	No	No	No	No	No	No	No	No	No	No	No	Yes	No	Yes	No	No	Yes	No	No	Yes	No	No	Yes	No	No	No	No	No	No	-0.269924	-1.67115	-0.299519	-0.294634	0.105717	0.188328	0.0415174	-0.0409147
CDA	ENSG00000158825	CDA	cytidine deaminase	1	20589086	20618903	protein coding	1	3	Up	No	No	No	No	No	No	No	No	No	No	No	No	No	Yes	No	Yes	No	No	Yes	No	No	Yes	No	No	Yes	No	No	No	No	No	No	0.53975	0.186548	0.589073	0.0554893	-1.12373	0.115099	0.121209	0.32189
CHI3L1	ENSG00000133048	CHI3L1	chitinase 3 like 1	1	203178931	203186704	protein coding	-1	3	Down	No	No	No	No	No	No	No	No	No	No	No	No	No	Yes	No	Yes	No	No	Yes	No	No	Yes	No	No	Yes	No	No	No	No	No	No	-0.111038	0.752181	-0.706415	-0.395863	-0.02341	-0.394225	-0.837543	-0.14592
IL1B	ENSG00000125538	IL1B	interleukin 1 beta	2	112829751	112836816	protein coding	-1	3	Up	No	No	No	No	No	No	No	No	No	No	No	No	No	No	No	No	Yes	No	Yes	No	No	Yes	Yes	No	Yes	No	No	No	No	No	No	-0.29392	-0.831011	-0.211189	-0.359232	-0.905471	0.200411	-0.137166	0.127128
SRA1	ENSG00000213523	SRA1	steroid receptor RNA activator 1	5	140537340	140558252	protein coding	-1	3	Up	No	No	No	No	No	No	No	No	No	No	No	No	No	Yes	No	No	No	No	Yes	No	No	Yes	Yes	No	Yes	No	No	No	No	No	No	0.117303	-0.47343	0.070874	-0.227546	0.14507	-0.103171	-0.329976	0.0417093
IFNGR2	ENSG00000159128	IFNGR2	interferon gamma receptor 2	21	33403413	33479348	protein coding	1	3	Down	No	No	No	No	No	No	No	No	No	No	No	No	No	Yes	Yes	No	No	No	Yes	No	No	No	No	No	No	No	Yes	No	No	Yes	No	-0.00229591	-0.0922104	0.0867857	-0.144818	0.347409	-0.204846	-0.179524	-0.161634
CST3	ENSG00000101439	CST3	cystatin C	20	23626706	23638473	protein coding	-1	3	Down	No	No	No	No	No	No	No	No	No	No	No	No	No	Yes	No	No	Yes	No	Yes	No	No	No	No	No	No	No	Yes	No	No	Yes	No	0.187933	0.169842	0.159371	-0.489826	0.0648685	-0.236618	-0.580962	0.328035
HCAR2	ENSG00000182782	HCAR2	hydroxycarboxylic acid receptor 2	12	122701293	122703357	protein coding	-1	3	Down	No	No	No	No	No	No	No	No	No	No	No	No	No	Yes	No	No	Yes	No	Yes	No	No	No	No	No	No	No	Yes	No	No	Yes	No	-0.321096	0.828687	-0.300606	-0.0624595	-0.983022	0.536663	-0.321789	-0.361215
CALHM6	ENSG00000188820	CALHM6	calcium homeostasis modulator family member 6	6	116461370	116463771	protein coding	1	3	Down	No	No	No	No	No	No	No	No	No	No	No	No	No	Yes	No	No	Yes	No	Yes	No	No	No	No	No	No	No	Yes	No	No	Yes	No	0.152703	-0.210893	-0.0697141	-0.823566	-0.529482	-1.50034	0.416359	0.190349
CYRIA	ENSG00000197872	CYRIA	CYFIP related Rac1 interactor A	2	16549459	16666331	protein coding	-1	3	Down	No	No	No	No	No	No	No	No	No	No	No	No	No	Yes	No	Yes	No	No	Yes	No	No	No	No	No	No	No	Yes	No	No	Yes	No	-0.0480733	-0.0259987	0.0998194	-0.173911	-0.219424	0.0679699	0.144742	-0.0578162
ADGRE1	ENSG00000174837	ADGRE1	adhesion G protein-coupled receptor E1	19	6887566	6940459	protein coding	1	3	Down	No	No	No	No	No	No	No	No	No	No	No	No	No	Yes	No	Yes	No	No	Yes	No	No	No	No	No	No	No	Yes	No	No	Yes	No	-0.307729	-0.172182	-0.323492	-0.436299	-0.311597	0.324713	-0.00486583	-0.0374736
TNFRSF9	ENSG00000049249	TNFRSF9	TNF receptor superfamily member 9	1	7915871	7943165	protein coding	-1	3	Down	No	No	No	No	No	No	No	No	No	No	No	No	No	Yes	No	Yes	No	No	Yes	No	No	No	No	No	No	No	Yes	No	No	Yes	No	-0.292913	0.0628255	-0.0636995	-0.0351073	0.456079	0.0719766	0.21637	0.136895
MAFB	ENSG00000204103	MAFB	MAF bZIP transcription factor B	20	40685848	40689236	protein coding	-1	3	Down	No	No	No	No	No	No	No	No	No	No	No	No	No	No	No	No	Yes	Yes	Yes	No	No	No	No	No	No	No	Yes	No	No	Yes	No	0.0960558	-0.602933	0.0180095	-0.251894	0.316488	-0.154354	-0.330974	0.192181
SOWAHC	ENSG00000198142	SOWAHC	sosondowah ankyrin repeat domain family member C	2	109614364	109618990	protein coding	1	3	Down	No	No	No	No	No	No	No	No	No	No	No	No	No	No	Yes	No	No	No	Yes	No	No	Yes	No	No	Yes	No	Yes	No	No	Yes	No	-0.0290559	-0.323428	-0.115579	-0.431041	-0.0676402	-0.226144	0.0412974	0.194498
CLIC2	ENSG00000155962	CLIC2	chloride intracellular channel 2	X	155276211	155334657	protein coding	-1	3	Down	No	No	No	No	No	No	No	No	No	No	No	No	No	No	No	No	Yes	No	Yes	No	No	Yes	No	No	Yes	No	Yes	No	No	Yes	No	-0.0678148	-0.1204	0.163164	0.366532	0.489422	-0.339202	0.292615	-0.211993
PLXND1	ENSG00000004399	PLXND1	plexin D1	3	129555214	129606676	protein coding	-1	3	Down	No	No	No	No	No	No	No	No	No	No	No	No	No	Yes	No	No	No	No	Yes	No	No	Yes	No	No	Yes	No	Yes	No	No	Yes	No	0.0477548	0.174706	-0.0704979	0.0637632	0.291393	-0.118769	-0.430933	0.166963
MARCHF1	ENSG00000145416	MARCHF1	membrane associated ring-CH-type finger 1	4	163524298	164384050	protein coding	-1	3	Down	No	No	No	No	No	No	No	No	No	No	No	No	No	Yes	No	No	No	No	Yes	No	No	Yes	No	No	Yes	No	Yes	No	No	Yes	No	0.139137	0.279035	0.137385	0.0386	0.178094	-0.155824	0.18243	0.0806588
ACP3	ENSG00000014257	ACP3	acid phosphatase 3	3	132317369	132368298	protein coding	1	3	Down	No	No	No	No	No	No	No	No	No	No	No	No	No	Yes	No	No	No	No	Yes	No	No	Yes	No	No	Yes	No	Yes	No	No	Yes	No	0.0431604	0.481765	0.035453	0.106643	-0.687647	-0.15767	-0.37748	0.160497
IL18	ENSG00000150782	IL18	interleukin 18	11	112143253	112164096	protein coding	-1	3	Down	No	No	No	No	No	No	No	No	No	No	No	No	No	Yes	No	No	No	No	Yes	No	No	Yes	No	No	Yes	No	Yes	No	No	Yes	No	-0.026857	0.302241	-0.0790058	0.0843001	-0.603893	-0.349459	-0.233753	0.650763
LILRA5	ENSG00000187116	LILRA5	leukocyte immunoglobulin like receptor A5	19	54307070	54313166	protein coding	-1	3	Down	No	No	No	No	No	No	No	No	No	No	No	No	No	Yes	No	No	No	No	Yes	No	No	Yes	No	No	Yes	No	Yes	No	No	Yes	No	-0.0474223	0.312545	0.179151	-0.482541	-1.20474	0.183739	-0.872999	1.46255
TMEM255A	ENSG00000125355	TMEM255A	transmembrane protein 255A	X	120258650	120311556	protein coding	-1	3	Down	No	No	No	No	No	No	No	No	No	No	No	No	No	Yes	No	No	No	No	Yes	No	No	Yes	No	No	Yes	No	Yes	No	No	Yes	No	0.0118885	0.246974	-0.0172139	0.305979	0.753241	-0.2431	-0.108813	0.0865667
IGFN1	ENSG00000163395	IGFN1	immunoglobulin like and fibronectin type III domain containing 1	1	201190824	201228952	protein coding	1	3	Down	No	No	No	No	No	No	No	No	No	No	No	No	No	Yes	No	No	No	No	Yes	No	No	Yes	No	No	Yes	No	Yes	No	No	Yes	No	1.3457	-2.80583	-2.09589	5.12548e-15	1.24122	-1.15146	4.20775	-2.57209
PGBD5	ENSG00000177614	PGBD5	piggyBac transposable element derived 5	1	230314490	230426332	protein coding	-1	3	Up	No		No		No	No	No	No	No		No		No	Yes		No		No	Yes	No	No	Yes	No	No	Yes	No	Yes	No	No	Yes	No	0.519507		-2.69114		-0.330948	0.0963414	-0.162759	-0.892342
CFP	ENSG00000126759	CFP	complement factor properdin	X	47623172	47630305	protein coding	-1	3	Down	No	No	No	No	No	No	No	No	No	No	No	No	No	Yes	Yes	No	No	No	Yes	No	No	No	No	No	No	No	No	Yes	No	Yes	No	0.136281	-0.171531	-0.0760472	-0.296487	0.209988	0.0737715	-0.371591	0.38819
NAV1	ENSG00000134369	NAV1	neuron navigator 1	1	201622885	201826969	protein coding	1	3	Down	No	No	No	No	No	No	No	No	No	No	No	No	No	No	No	Yes	Yes	No	Yes	No	No	No	No	No	No	No	No	Yes	No	Yes	No	-0.11527	0.0759596	-0.242826	0.0596651	-0.318191	-0.313596	-0.285509	0.104662
NCCRP1	ENSG00000188505	NCCRP1	NCCRP1, F-box associated domain containing	19	39196964	39201884	protein coding	1	3	Down	No	No	No	No	No	No	No	No	No	No	No	No	No	No	No	Yes	Yes	No	Yes	No	No	No	No	No	No	No	No	Yes	No	Yes	No	0.197086	0.119438	-0.443619	-0.274672	-0.44551	-0.383162	-0.402274	0.9227
COLEC12	ENSG00000158270	COLEC12	collectin subfamily member 12	18	316737	500722	protein coding	-1	3	Down	No	No	No	No	No	No	No	No	No	No	No	No	No	Yes	No	Yes	No	No	Yes	No	No	No	No	No	No	No	No	Yes	No	Yes	No	0.197982	0.0128748	-0.393997	0.755495	0.469613	-0.436889	-0.273292	0.314902
DTX4	ENSG00000110042	DTX4	deltex E3 ubiquitin ligase 4	11	59171430	59208588	protein coding	1	3	Down	No	No	No	No	No	No	No	No	No	No	No	No	No	No	Yes	No	No	No	Yes	No	No	No	Yes	No	Yes	No	No	Yes	No	Yes	No	-0.0139408	0.370547	0.312263	-0.348256	0.129067	-0.00518951	-0.238338	0.0719229
BAHCC1	ENSG00000266074	BAHCC1	BAH domain and coiled-coil containing 1	17	81395457	81466332	protein coding	1	3	Down	No	No	No	No	No	No	No	No	No	No	No	No	No	No	No	No	Yes	No	Yes	No	No	No	Yes	No	Yes	No	No	Yes	No	Yes	No	-0.117507	0.507968	0.00318969	-0.12099	-0.00182146	0.468481	-0.743676	0.334624
ADGRD1	ENSG00000111452	ADGRD1	adhesion G protein-coupled receptor D1	12	130953907	131141469	protein coding	1	3	Down	No	No	No	No	No	No	No	No	No	No	No	No	No	No	No	No	Yes	No	Yes	No	No	No	Yes	No	Yes	No	No	Yes	No	Yes	No	0.598078	0.734502	-0.054898	0.154244	0.0809257	0.102081	-0.0993926	-0.117911
KCP	ENSG00000135253	KCP	kielin cysteine rich BMP regulator	7	128862042	128910719	protein coding	-1	3	Up	No	No	No	No	No	No	No	No	No	No	No	No	No	Yes	No	No	No	No	Yes	No	No	No	Yes	No	Yes	No	No	Yes	No	Yes	No	0.277808	-0.269996	-0.565391	0.227901	0.294807	-0.332383	-0.0210847	0.263468
CDKN1A	ENSG00000124762	CDKN1A	cyclin dependent kinase inhibitor 1A	6	36676460	36687337	protein coding	1	3	Down	No	No	No	No	No	No	No	No	No	No	No	No	No	No	No	Yes	No	No	Yes	No	No	No	Yes	No	Yes	No	No	Yes	No	Yes	No	-0.0583341	-0.197276	-0.0791744	-0.189649	0.134115	-0.0537286	-0.339696	0.207467
ICAM5	ENSG00000105376	ICAM5	intercellular adhesion molecule 5	19	10289952	10296778	protein coding	1	3	Down	No	No	No	No	No	No	No	No	No	No	No	No	No	No	No	Yes	No	No	Yes	No	No	No	Yes	No	Yes	No	No	Yes	No	Yes	No	0.364985	-0.167804	-0.295772	-0.435443	0.337719	-0.0127257	-0.676201	0.429724
RASL10A	ENSG00000100276	RASL10A	RAS like family 10 member A	22	29312933	29319679	protein coding	-1	3	Down	No	No	No	No	No	No	No	No	No	No	No	No	No	No	No	Yes	No	No	Yes	No	No	No	Yes	No	Yes	No	No	Yes	No	Yes	No	-0.695099	0.613964	0.252296	-0.457411	0.127377	0.0455818	-0.542648	0.255208
IFNGR1	ENSG00000027697	IFNGR1	interferon gamma receptor 1	6	137197485	137219449	protein coding	-1	3	Down	No	No	No	No	No	No	No	No	No	No	No	No	No	No	Yes	No	No	No	Yes	No	No	No	No	No	No	No	Yes	Yes	No	Yes	No	0.0293573	-0.0152098	0.0953849	-0.152182	0.165593	-0.288183	0.0526629	-0.186872
ZNF467	ENSG00000181444	ZNF467	zinc finger protein 467	7	149764182	149773588	protein coding	-1	3	Down	No	No	No	No	No	No	No	No	No	No	No	No	No	No	Yes	No	No	No	Yes	No	No	No	No	No	No	No	Yes	Yes	No	Yes	No	0.0257379	0.0598335	-0.00296876	-0.166555	0.154716	-0.274901	-0.339819	0.247114
TRIM47	ENSG00000132481	TRIM47	tripartite motif containing 47	17	75874164	75878581	protein coding	-1	3	Down	No	No	No	No	No	No	No	No	No	No	No	No	No	No	Yes	No	No	No	Yes	No	No	No	No	No	No	No	Yes	Yes	No	Yes	No	0.123238	0.58566	-0.0233987	0.0109957	0.0854447	-0.295494	-0.750549	-0.0133493
VMO1	ENSG00000182853	VMO1	vitelline membrane outer layer 1 homolog	17	4785285	4786433	protein coding	-1	3	Down	No	No	No	No	No	No	No	No	No	No	No	No	No	No	No	No	Yes	No	Yes	No	No	No	No	No	No	No	Yes	Yes	No	Yes	No	0.304295	-0.710454	0.0190402	-0.290333	0.333472	0.0327257	-0.420721	0.354308
P2RY6	ENSG00000171631	P2RY6	pyrimidinergic receptor P2Y6	11	73264498	73305103	protein coding	1	3	Down	No	No	No	No	No	No	No	No	No	No	No	No	No	No	No	No	Yes	No	Yes	No	No	No	No	No	No	No	Yes	Yes	No	Yes	No	0.0634055	0.0224203	-0.00784976	-0.740875	0.0523635	-0.088623	-0.23367	0.302983
HNMT	ENSG00000150540	HNMT	histamine N-methyltransferase	2	137964020	138016364	protein coding	1	3	Down	No	No	No	No	No	No	No	No	No	No	No	No	No	No	No	No	Yes	No	Yes	No	No	No	No	No	No	No	Yes	Yes	No	Yes	No	-0.0170921	-0.314088	0.065606	-0.169775	-0.427533	-0.092216	0.073241	-0.0258109
LOXHD1	ENSG00000167210	LOXHD1	lipoxygenase homology domains 1	18	46476972	46657220	protein coding	-1	3	Up	No	No	No		No	No	No	No	No	No	No		No	No	Yes	No		No	Yes	No	No	No	No	No	No	No	Yes	Yes	No	Yes	No	-0.425211	-0.468141	-0.670998		-0.89938	0.788224	-0.00209489	-0.0812145
APOO	ENSG00000184831	APOO	apolipoprotein O	X	23833353	23907938	protein coding	-1	3	Up	No	No	No	No	No	No	No	No	No	No	No	No	No	Yes	No	No	No	No	Yes	No	No	No	No	No	No	No	Yes	Yes	No	Yes	No	-0.192128	-0.136904	-0.536831	0.331694	0.524314	0.249418	0.330356	-0.136724
SERPINA1	ENSG00000197249	SERPINA1	serpin family A member 1	14	94376747	94390693	protein coding	-1	3	Down	No	No	No	No	No	No	No	No	No	No	No	No	No	Yes	No	No	No	No	Yes	No	No	No	No	No	No	No	Yes	Yes	No	Yes	No	-0.0152746	0.169712	-0.0856401	-0.177285	0.177562	-0.0658635	-0.301221	0.305893
ZNF710	ENSG00000140548	ZNF710	zinc finger protein 710	15	90001324	90082206	protein coding	1	3	Down	No	No	No	No	No	No	No	No	No	No	No	No	No	Yes	No	No	No	No	Yes	No	No	No	No	No	No	No	Yes	Yes	No	Yes	No	-0.0469024	-0.0088283	-0.0175792	-0.142571	0.169166	0.00464832	-0.391762	0.27366
HLA-DQB1	ENSG00000179344	HLA-DQB1	major histocompatibility complex, class II, DQ beta 1	6	32659467	32668383	protein coding	-1	3	Down	No	No	No	No	No	No	No	No	No	No	No	No	No	Yes	No	No	No	No	Yes	No	No	No	No	No	No	No	Yes	Yes	No	Yes	No	0.157907	0.146337	0.136199	-0.0816216	0.173968	-0.202878	-0.27361	0.169245
NLRP12	ENSG00000142405	NLRP12	NLR family pyrin domain containing 12	19	53793741	53824394	protein coding	-1	3	Up	No	No	No		No	No	No	No	No	No	No		No	Yes	No	No		No	Yes	No	No	No	No	No	No	No	Yes	Yes	No	Yes	No	-0.221148	0.402203	-0.257382		0.923747	-0.120502	-0.878167	0.367558
C1QTNF1	ENSG00000173918	C1QTNF1	C1q and TNF related 1	17	79022814	79049788	protein coding	1	3	Up	No		No		No	No	No	No	No		No		No	Yes		No		No	Yes	No	No	No	No	No	No	No	Yes	Yes	No	Yes	No	-0.0559204		-0.196354		-2.52209	0.76486	-0.590118	-1.94863
KLF4	ENSG00000136826	KLF4	Kruppel like factor 4	9	107484852	107490482	protein coding	-1	3	Down	No	No	No	No	No	No	No	No	No	No	No	No	No	No	No	Yes	No	No	Yes	No	No	No	No	No	No	No	Yes	Yes	No	Yes	No	0.197465	-0.0801473	0.0318779	-0.0459781	-0.0296636	0.00733554	-0.509446	0.295491
MFSD2A	ENSG00000168389	MFSD2A	major facilitator superfamily domain containing 2A	1	39955112	39969968	protein coding	1	3	Up	No	No	No	No	No	No	No	No	No	No	No	No	No	No	No	No	No	No	No	No	No	Yes	No	No	Yes	No	Yes	Yes	No	Yes	No	-0.141235	-0.0722021	-0.286449	-0.166242	-0.0860047	0.259634	-0.671395	0.282893
RAB42	ENSG00000188060	RAB42	RAB42, member RAS oncogene family	1	28592200	28595449	protein coding	1	3	Up	No	No	No		No	No	No	No	No	No	No		No	No	No	No		No	No	No	No	Yes	No	No	Yes	No	Yes	Yes	No	Yes	No	-0.326573	-0.14355	-0.03833		0.473892	-0.492091	-0.780571	-2.4007
TREM2	ENSG00000095970	TREM2	triggering receptor expressed on myeloid cells 2	6	41158506	41163186	protein coding	-1	3	Up	No	No	No		No	No	No	No	No	No	No		No	No	No	No		No	No	No	No	Yes	No	No	Yes	No	Yes	Yes	No	Yes	No	-0.508568	0.9694	0.540411		0.422134	-1.20086	-0.265973	1.08093
KCNMA1	ENSG00000156113	KCNMA1	potassium calcium-activated channel subfamily M alpha 1	10	76869601	77638369	protein coding	-1	3	Down	No			No	No	No		No	No			No	No	Yes			Yes	No	Yes	No	No	Yes		No	Yes	No	No		No	No	No	0.119968			-0.484372	-0.581151	-0.513006		-0.639062
EPB41L3	ENSG00000082397	EPB41L3	erythrocyte membrane protein band 4.1 like 3	18	5392381	5630700	protein coding	-1	3	Down	No	No	No	No	No	No	No	No	No	No	No	No	No	No	No	No	Yes	No	Yes	No	No	No	No	No	No	No	Yes	No	Yes	Yes	No	0.0291806	-0.445403	-0.0328079	-0.30086	0.213688	-0.0893996	-0.162511	0.287401
ARHGAP22	ENSG00000128805	ARHGAP22	Rho GTPase activating protein 22	10	48446036	48656265	protein coding	-1	3	Up	No	No	No	No	No	No	No	No	No	No	No	No	No	No	No	No	No	No	No	No	No	Yes	No	No	Yes	No	Yes	No	Yes	Yes	No	0.152257	-0.248457	0.077118	-0.277933	0.400095	-0.254128	-0.691628	-0.516061
ALDH1A2	ENSG00000128918	ALDH1A2	aldehyde dehydrogenase 1 family member A2	15	57953424	58497866	protein coding	-1	3	Up	No	No	No	No		No	No		No	No	No	No		Yes	Yes	No	Yes		Yes	No	No	No	No		No	No	No	No		No	No	-0.117411	0.742296	-0.319167	0.483576		-0.529057	-0.507675
SEMA3A	ENSG00000075213	SEMA3A	semaphorin 3A	7	83955777	84492724	protein coding	-1	3	Down	No	No	No	No		No	No		No	No	No	No		Yes	Yes	Yes	No		Yes	No	No	No	No		No	No	No	No		No	No	-0.326959	-0.043837	0.565798	0.600451		0.0839525	0.108755
SPOCK1	ENSG00000152377	SPOCK1	SPARC (osteonectin), cwcv and kazal like domains proteoglycan 1	5	136975298	137598379	protein coding	-1	3	Up	No		No			No	No		No		No			Yes		Yes			Yes	No	No	No	Yes		Yes	No	No	No		No	No	0.399823		-0.880699			0.979763	0.639945
CTTNBP2	ENSG00000077063	CTTNBP2	cortactin binding protein 2	7	117710651	117874139	protein coding	-1	3	Down	No		No			No	No		No		No			Yes		Yes			Yes	No	No	No	Yes		Yes	No	No	No		No	No	0.458573		0.449306			-0.1106	-0.845315
SLITRK4	ENSG00000179542	SLITRK4	SLIT and NTRK like family member 4	X	143622790	143636101	protein coding	-1	3	Up	No	No	No			No	No		No	No	No			No	Yes	Yes			Yes	No	No	Yes	No		Yes	No	No	No		No	No	0.0197628	1.17518	-0.266741			-0.958301	-0.513504
IL24	ENSG00000162892	IL24	interleukin 24	1	206897443	206904139	protein coding	1	3	Down	No	No	No			No	No		No	No	No			Yes	No	Yes			Yes	No	No	Yes	No		Yes	No	No	No		No	No	-0.193746	-2.04312	-0.125925			0.331136	-0.392579
LRRC38	ENSG00000162494	LRRC38	leucine rich repeat containing 38	1	13474973	13514003	protein coding	-1	3	Up	No		No			No	No		No		No			No		Yes			Yes	No	No	Yes	Yes		Yes	No	No	No		No	No	-0.383688		-0.429058			1.137	-0.962357
EHF	ENSG00000135373	EHF	ETS homologous factor	11	34621093	34663288	protein coding	1	3	Down	No	No	No	No		No	No		No	No	No	No		Yes	No	No	No		Yes	No	No	Yes	No		Yes	No	Yes	No		Yes	No	-0.20557	-0.194644	-0.202342	-0.224475		-0.311355	-0.309753
CYP1A1	ENSG00000140465	CYP1A1	cytochrome P450 family 1 subfamily A member 1	15	74719542	74725536	protein coding	-1	3	Up	No	No	No			No	No		No	No	No			Yes	No	No			Yes	No	No	Yes	No		Yes	No	Yes	No		Yes	No	-0.56166	-0.152763	-0.672432			0.969414	0.751541
CEACAM3	ENSG00000170956	CEACAM3	CEA cell adhesion molecule 3	19	41796587	41811554	protein coding	1	3	Down	No	No	No			No	No		No	No	No			Yes	No	No			Yes	No	No	Yes	No		Yes	No	Yes	No		Yes	No	-0.426356	0.988728	-0.644362			0.169426	-0.272292
ATP8B1	ENSG00000081923	ATP8B1	ATPase phospholipid transporting 8B1	18	57646426	57803315	protein coding	-1	3	Down	No		No			No	No		No		No			Yes		No			Yes	No	No	Yes	No		Yes	No	Yes	No		Yes	No	0.046934		0.139996			-0.689922	0.0171544
GPR34	ENSG00000171659	GPR34	G protein-coupled receptor 34	X	41688973	41697275	protein coding	1	3	Down	No		No			No	No		No		No			No		Yes			Yes	No	No	Yes	No		Yes	No	Yes	No		Yes	No	0.151249		0.589067			-1.49037	-0.33325
FAIM2	ENSG00000135472	FAIM2	Fas apoptotic inhibitory molecule 2	12	49866896	49904217	protein coding	-1	3	Up	No	No	No	No		No	No		No	No	No	No		No	No	Yes	Yes		Yes	No	No	No	No		No	No	No	Yes		Yes	No	2.27255	2.56951	-2.0814	1.17001		0.321806	-0.897858
CDCP1	ENSG00000163814	CDCP1	CUB domain containing protein 1	3	45082277	45146422	protein coding	-1	3	Down	No		No			No	No		No		No			Yes		Yes			Yes	No	No	No	No		No	No	No	Yes		Yes	No	0.084051		-0.0689484			-0.277205	-0.601452
TMIGD3	ENSG00000121933	TMIGD3	transmembrane and immunoglobulin domain containing 3	1	111483348	111563962	protein coding	-1	3	Down	No		No			No	No		No		No			Yes		Yes			Yes	No	No	No	No		No	No	No	Yes		Yes	No	0.164214		-0.150355			-0.929029	-0.100481
RNASE1	ENSG00000129538	RNASE1	ribonuclease A family member 1, pancreatic	14	20801228	20802855	protein coding	-1	3	Down	No	No	No	No		No	No		No	No	No	No		No	No	No	No		No	No	No	Yes	No		Yes	No	Yes	Yes		Yes	No	0.81319	-1.24848	0.281802	0.229663		-0.825114	-0.902749
NTM	ENSG00000182667	NTM	neurotrimin	11	131370478	132336822	protein coding	1	3	Up			No				No				No					Yes			Yes	No	No		Yes		Yes	No		Yes		Yes	No			-0.108121				-0.140743
KRT7	ENSG00000135480	KRT7	keratin 7	12	52232520	52252186	protein coding	1	3	Down	No	No		No		No			No	No		No		No	No		Yes		Yes	No	No	Yes			Yes	No	Yes			Yes	No	0.518199	0.911288		-0.57048		-0.260054
TACSTD2	ENSG00000184292	TACSTD2	tumor associated calcium signal transducer 2	1	58575433	58577252	protein coding	-1	3	Down	No			No		No			No			No		Yes			No		Yes	No	No	Yes			Yes	No	Yes			Yes	No	0.17397			-0.321888		-0.155066
NLN	ENSG00000123213	NLN	neurolysin	5	65722205	65871725	protein coding	1	2	Down	No	No	No	No	No	No	No	No	No	No	No	No	No	No	Yes	No	Yes	No	Yes	No	No	No	No	No	No	No	No	No	No	No	No	0.0831599	-0.0288684	-0.0891421	-0.0622625	-0.212633	0.00844498	0.0976671	0.118896
PDGFC	ENSG00000145431	PDGFC	platelet derived growth factor C	4	156760454	156971799	protein coding	-1	2	Down	No	No	No	No	No	No	No	No	No	No	No	No	No	No	Yes	No	Yes	No	Yes	No	No	No	No	No	No	No	No	No	No	No	No	-0.0206528	-0.0809588	0.0374483	-0.190839	-0.134705	-0.12181	0.123574	0.0574544
ALDH1A1	ENSG00000165092	ALDH1A1	aldehyde dehydrogenase 1 family member A1	9	72900671	73080442	protein coding	-1	2	Down	No	No	No	No	No	No	No	No	No	No	No	No	No	No	Yes	No	Yes	No	Yes	No	No	No	No	No	No	No	No	No	No	No	No	-0.0171567	0.106373	-0.0972419	-0.350194	0.507181	-0.0844551	-0.0191012	-0.598882
PPM1H	ENSG00000111110	PPM1H	protein phosphatase, Mg2+/Mn2+ dependent 1H	12	62643994	62935150	protein coding	-1	2	Down	No	No	No	No	No	No	No	No	No	No	No	No	No	No	Yes	No	Yes	No	Yes	No	No	No	No	No	No	No	No	No	No	No	No	0.0713993	0.298942	0.0417217	-0.165163	0.0480566	-0.0939852	-0.811745	-0.0407014
ANXA2	ENSG00000182718	ANXA2	annexin A2	15	60347134	60402883	protein coding	-1	2	Down	No	No	No	No	No	No	No	No	No	No	No	No	No	Yes	Yes	No	No	No	Yes	No	No	No	No	No	No	No	No	No	No	No	No	0.0414852	-0.00471353	0.0784215	-0.123853	0.220108	-0.153657	-0.213161	0.0676863
CPAMD8	ENSG00000160111	CPAMD8	C3 and PZP like alpha-2-macroglobulin domain containing 8	19	16892951	17026815	protein coding	-1	2	Down	No	No	No	No	No	No	No	No	No	No	No	No	No	Yes	Yes	No	No	No	Yes	No	No	No	No	No	No	No	No	No	No	No	No	-0.0993952	0.147223	-0.0363389	0.158578	0.471214	-0.13411	-0.265533	-0.256825
LYN	ENSG00000254087	LYN	LYN proto-oncogene, Src family tyrosine kinase	8	55879835	56014169	protein coding	1	2	Down	No	No	No	No	No	No	No	No	No	No	No	No	No	Yes	No	No	Yes	No	Yes	No	No	No	No	No	No	No	No	No	No	No	No	-0.149548	-0.348422	-0.0785581	-0.191945	-0.111892	0.0270085	0.045347	-0.0877938
IL4I1	ENSG00000104951	IL4I1	interleukin 4 induced 1	19	49889654	49929539	protein coding	-1	2	Down	No	No	No	No	No	No	No	No	No	No	No	No	No	Yes	No	No	Yes	No	Yes	No	No	No	No	No	No	No	No	No	No	No	No	-0.0305746	-0.231268	-0.234938	-0.457351	0.357913	0.16013	-0.570697	-0.00250567
ATF5	ENSG00000169136	ATF5	activating transcription factor 5	19	49928702	49933935	protein coding	1	2	Down	No	No	No	No	No	No	No	No	No	No	No	No	No	Yes	No	No	Yes	No	Yes	No	No	No	No	No	No	No	No	No	No	No	No	-0.105632	-0.23022	-0.110095	-0.391425	0.04386	0.0900095	-0.369677	0.178174
SYT17	ENSG00000103528	SYT17	synaptotagmin 17	16	19167971	19268332	protein coding	1	2	Down	No	No	No	No	No	No	No	No	No	No	No	No	No	Yes	No	No	Yes	No	Yes	No	No	No	No	No	No	No	No	No	No	No	No	-0.189031	0.310343	-0.339216	-0.420695	-0.459292	-0.119522	-0.0161291	-0.600126
KCNE5	ENSG00000176076	KCNE5	potassium voltage-gated channel subfamily E regulatory subunit 5	X	109623700	109625172	protein coding	-1	2	Down	No	No	No	No	No	No	No	No	No	No	No	No	No	Yes	No	No	Yes	No	Yes	No	No	No	No	No	No	No	No	No	No	No	No	0.0301787	-0.33307	-0.316987	-0.327778	1.78482	0.23651	-0.608543	-0.549289
SWAP70	ENSG00000133789	SWAP70	switching B cell complex subunit SWAP70	11	9664077	9752993	protein coding	1	2	Down	No	No	No	No	No	No	No	No	No	No	No	No	No	No	Yes	Yes	No	No	Yes	No	No	No	No	No	No	No	No	No	No	No	No	-0.00567795	-0.0756862	0.0764875	-0.209772	0.41929	-0.0699395	0.0151449	-0.165844
IL1RN	ENSG00000136689	IL1RN	interleukin 1 receptor antagonist	2	113107214	113134016	protein coding	1	2	Up	No	No	No	No	No	No	No	No	No	No	No	No	No	No	No	Yes	Yes	No	Yes	No	No	No	No	No	No	No	No	No	No	No	No	0.105789	-0.112446	-0.387107	0.401086	-0.327471	-0.410468	-0.381596	-0.307663
GAS2L1	ENSG00000185340	GAS2L1	growth arrest specific 2 like 1	22	29306582	29312785	protein coding	1	2	Down	No	No	No	No	No	No	No	No	No	No	No	No	No	No	No	Yes	Yes	No	Yes	No	No	No	No	No	No	No	No	No	No	No	No	0.100883	0.164131	-0.0953849	-0.183727	0.407533	-0.157978	-0.563394	0.780647
MMP7	ENSG00000137673	MMP7	matrix metallopeptidase 7	11	102520508	102530750	protein coding	-1	2	Down	No	No	No	No	No	No	No	No	No	No	No	No	No	No	No	Yes	Yes	No	Yes	No	No	No	No	No	No	No	No	No	No	No	No	-0.507274	0.500389	-0.394445	-0.164995	-1.13368	-0.434696	-0.127233	0.582268
ITGAM	ENSG00000169896	ITGAM	integrin subunit alpha M	16	31259967	31332892	protein coding	1	2	Up	No	No	No	No	No	No	No	No	No	No	No	No	No	Yes	No	Yes	No	No	Yes	No	No	No	No	No	No	No	No	No	No	No	No	0.277055	0.371807	0.00618761	0.0964042	0.136478	-0.00024043	-0.264507	0.321517
EXTL3	ENSG00000012232	EXTL3	exostosin like glycosyltransferase 3	8	28600469	28755599	protein coding	1	2	Up	No	No	No	No	No	No	No	No	No	No	No	No	No	Yes	No	Yes	No	No	Yes	No	No	No	No	No	No	No	No	No	No	No	No	0.120056	0.00798801	0.0246448	-0.105579	0.0654588	0.0341603	-0.0846339	0.0369339
SLC49A4	ENSG00000138463	SLC49A4	solute carrier family 49 member 4	3	122795069	122881139	protein coding	1	2	Up	No	No	No	No	No	No	No	No	No	No	No	No	No	Yes	No	Yes	No	No	Yes	No	No	No	No	No	No	No	No	No	No	No	No	0.0283333	-0.077185	-0.0669224	0.078438	-0.3449	0.105282	0.114955	-0.210811
SPP1	ENSG00000118785	SPP1	secreted phosphoprotein 1	4	87975650	87983426	protein coding	1	2	Up	No	No	No	No	No	No	No	No	No	No	No	No	No	Yes	No	Yes	No	No	Yes	No	No	No	No	No	No	No	No	No	No	No	No	0.177495	-0.213274	-0.491986	-0.127758	0.0512323	-0.538502	-1.10392	-0.171907
DNAH17	ENSG00000187775	DNAH17	dynein axonemal heavy chain 17	17	78423697	78577396	protein coding	-1	2	Up	No	No	No	No	No	No	No	No	No	No	No	No	No	Yes	No	Yes	No	No	Yes	No	No	No	No	No	No	No	No	No	No	No	No	-0.0625282	0.14632	-0.435206	-0.287111	-0.365952	0.0296899	-0.176377	0.140921
CDH26	ENSG00000124215	CDH26	cadherin 26	20	59958423	60034011	protein coding	1	2	Up	No	No	No	No	No	No	No	No	No	No	No	No	No	Yes	No	Yes	No	No	Yes	No	No	No	No	No	No	No	No	No	No	No	No	0.375968	0.0283335	-0.022753	0.253053	-0.0236234	0.230429	0.239703	0.00795747
PLXNC1	ENSG00000136040	PLXNC1	plexin C1	12	94148577	94307675	protein coding	1	2	Down	No	No	No	No	No	No	No	No	No	No	No	No	No	Yes	No	Yes	No	No	Yes	No	No	No	No	No	No	No	No	No	No	No	No	-0.0426324	-0.0741741	-0.0155685	0.0394022	0.137141	-0.189929	-0.221197	0.0985491
MXD1	ENSG00000059728	MXD1	MAX dimerization protein 1	2	69897688	69942945	protein coding	1	2	Down	No	No	No	No	No	No	No	No	No	No	No	No	No	Yes	No	Yes	No	No	Yes	No	No	No	No	No	No	No	No	No	No	No	No	-0.183412	-0.549432	-0.214157	-0.0685131	-0.046804	-0.0526361	-0.166745	-0.0781307
MKNK1	ENSG00000079277	MKNK1	MAPK interacting serine/threonine kinase 1	1	46557407	46616843	protein coding	-1	2	Down	No	No	No	No	No	No	No	No	No	No	No	No	No	Yes	No	Yes	No	No	Yes	No	No	No	No	No	No	No	No	No	No	No	No	-0.0457089	-0.0343067	-0.0157503	-0.102823	0.0534573	0.0415871	-0.125876	0.164943
SLC39A8	ENSG00000138821	SLC39A8	solute carrier family 39 member 8	4	102251041	102431258	protein coding	-1	2	Down	No	No	No	No	No	No	No	No	No	No	No	No	No	Yes	No	Yes	No	No	Yes	No	No	No	No	No	No	No	No	No	No	No	No	0.0722518	-0.706084	0.131037	-0.227341	0.211798	-0.0515061	0.0369991	-0.116815
EMP3	ENSG00000142227	EMP3	epithelial membrane protein 3	19	48321509	48330553	protein coding	1	2	Down	No	No	No	No	No	No	No	No	No	No	No	No	No	Yes	No	Yes	No	No	Yes	No	No	No	No	No	No	No	No	No	No	No	No	0.112532	-0.0533675	-0.0917943	0.102637	-0.0469557	-0.0541002	-0.437518	-0.0582672
SLC4A8	ENSG00000050438	SLC4A8	solute carrier family 4 member 8	12	51391317	51515763	protein coding	1	2	Down	No	No	No	No	No	No	No	No	No	No	No	No	No	Yes	No	Yes	No	No	Yes	No	No	No	No	No	No	No	No	No	No	No	No	-0.174536	-0.400418	-0.0872547	-0.0671851	0.132775	0.000242514	-0.167564	0.0174295
FEZ1	ENSG00000149557	FEZ1	fasciculation and elongation protein zeta 1	11	125442881	125592568	protein coding	-1	2	Down	No	No	No	No	No	No	No	No	No	No	No	No	No	Yes	No	Yes	No	No	Yes	No	No	No	No	No	No	No	No	No	No	No	No	-0.17183	0.0479803	0.0638551	-0.215757	0.219762	0.155305	-0.0948987	-0.0170577
TUBB2A	ENSG00000137267	TUBB2A	tubulin beta 2A class IIa	6	3153497	3157544	protein coding	-1	2	Down	No	No	No	No	No	No	No	No	No	No	No	No	No	Yes	No	Yes	No	No	Yes	No	No	No	No	No	No	No	No	No	No	No	No	-0.069783	0.180112	0.0017188	0.158561	0.250704	-0.276182	-0.384805	0.203875
FCGR1B	ENSG00000198019	FCGR1B	Fc fragment of IgG receptor Ib	1	121087345	121097161	protein coding	1	2	Down	No	No	No	No	No	No	No	No	No	No	No	No	No	Yes	No	Yes	No	No	Yes	No	No	No	No	No	No	No	No	No	No	No	No	-0.0147437	0.68927	0.332725	-0.123667	0.126964	0.725894	0.65165	1.61525
ZNF503	ENSG00000165655	ZNF503	zinc finger protein 503	10	75397830	75401764	protein coding	-1	2	Up	No	No	No		No	No	No	No	No	No	No		No	Yes	No	Yes		No	Yes	No	No	No	No	No	No	No	No	No	No	No	No	-0.536937	0.0949259	-0.00248039		1.69615	-0.58714	-1.0227	0.619114
PLTP	ENSG00000100979	PLTP	phospholipid transfer protein	20	45898621	45912155	protein coding	-1	2	Up	No		No		No	No	No	No	No		No		No	Yes		Yes		No	Yes	No	No	No	No	No	No	No	No	No	No	No	No	-0.023457		-0.261296		-0.65517	0.0153218	-0.386081	1.16779
DGKI	ENSG00000157680	DGKI	diacylglycerol kinase iota	7	137381037	137847092	protein coding	-1	2	Up	No		No		No	No	No	No	No		No		No	Yes		Yes		No	Yes	No	No	No	No	No	No	No	No	No	No	No	No	-0.714648		-0.345121		1.9072	1.05138	-0.940003	1.52605
IQGAP3	ENSG00000183856	IQGAP3	IQ motif containing GTPase activating protein 3	1	156525405	156572604	protein coding	-1	2	Up	No		No		No	No	No	No	No		No		No	Yes		Yes		No	Yes	No	No	No	No	No	No	No	No	No	No	No	No	0.873054		0.634015		0.545854	-1.23525	-0.44935	-0.0492524
CXCL5	ENSG00000163735	CXCL5	C-X-C motif chemokine ligand 5	4	73995642	73998677	protein coding	-1	2	Up	No	No	No	No	No	No	No	No	No	No	No	No	No	No	No	No	Yes	Yes	Yes	No	No	No	No	No	No	No	No	No	No	No	No	-0.0304779	-2.18213	0.0661722	-0.0689615	-0.301478	0.292476	0.23617	0.0464988
NXPH4	ENSG00000182379	NXPH4	neurexophilin 4	12	57216794	57226449	protein coding	1	2	Up	No	No	No	No	No	No	No	No	No	No	No	No	No	No	No	No	Yes	Yes	Yes	No	No	No	No	No	No	No	No	No	No	No	No	-0.154103	-0.691601	-0.25448	0.142501	-0.296661	-0.0599416	-0.546381	0.248702
DAPK1	ENSG00000196730	DAPK1	death associated protein kinase 1	9	87497228	87708634	protein coding	1	2	Down	No	No	No	No	No	No	No	No	No	No	No	No	No	No	No	No	Yes	Yes	Yes	No	No	No	No	No	No	No	No	No	No	No	No	0.0486897	-0.177719	-0.0507877	-0.381887	0.185474	-0.0948861	-0.286708	0.329543
COL1A1	ENSG00000108821	COL1A1	collagen type I alpha 1 chain	17	50184101	50201632	protein coding	-1	2	Down	No	No	No	No	No	No	No	No	No	No	No	No	No	No	No	No	Yes	Yes	Yes	No	No	No	No	No	No	No	No	No	No	No	No	0.293669	0.567536	0.0476073	-0.140909	0.646279	-0.822646	-0.158101	0.114561
RTN2	ENSG00000125744	RTN2	reticulon 2	19	45485294	45497055	protein coding	-1	2	Down	No	No	No	No	No	No	No	No	No	No	No	No	No	No	No	Yes	No	Yes	Yes	No	No	No	No	No	No	No	No	No	No	No	No	-0.113806	0.0128181	-0.155932	-0.490558	-0.0490807	-0.173205	-0.433246	0.513993
TMEM121B	ENSG00000183307	TMEM121B	transmembrane protein 121B	22	17116297	17121367	protein coding	-1	2	Down	No	No	No	No	No	No	No	No	No	No	No	No	No	No	No	No	Yes	No	Yes	No	No	No	Yes	No	Yes	No	No	No	No	No	No	-0.228611	0.682275	0.343717	0.163032	0.0138132	0.0386393	-0.341151	0.570244
SRGN	ENSG00000122862	SRGN	serglycin	10	69088103	69104805	protein coding	1	2	Up	No	No	No	No	No	No	No	No	No	No	No	No	No	No	No	Yes	No	No	Yes	No	No	No	Yes	No	Yes	No	No	No	No	No	No	0.115003	-0.559796	0.123543	-0.140292	-0.278971	-0.0603123	0.126601	-0.169422
ADAMDEC1	ENSG00000134028	ADAMDEC1	ADAM like decysin 1	8	24384285	24406013	protein coding	1	2	Up	No	No	No	No	No	No	No	No	No	No	No	No	No	No	No	Yes	No	No	Yes	No	No	No	Yes	No	Yes	No	No	No	No	No	No	0.0267416	-0.196054	-0.115644	-0.356912	0.436171	0.0493385	0.16843	-0.724688
SMPDL3A	ENSG00000172594	SMPDL3A	sphingomyelin phosphodiesterase acid like 3A	6	122789049	122809720	protein coding	1	2	Up	No	No	No	No	No	No	No	No	No	No	No	No	No	No	No	Yes	No	No	Yes	No	No	No	Yes	No	Yes	No	No	No	No	No	No	0.147176	-0.856107	0.196943	1.29079	0.473605	-0.418259	-0.333175	0.0273764
EPB41L1	ENSG00000088367	EPB41L1	erythrocyte membrane protein band 4.1 like 1	20	36091504	36232799	protein coding	1	2	Up	No	No	No		No	No	No	No	No	No	No		No	No	No	Yes		No	Yes	No	No	No	Yes	No	Yes	No	No	No	No	No	No	1.2891	-0.460887	0.792253		0.417113	-0.186492	-0.0273543	0.83579
KLF11	ENSG00000172059	KLF11	Kruppel like factor 11	2	10042849	10054836	protein coding	1	2	Down	No	No	No	No	No	No	No	No	No	No	No	No	No	No	Yes	No	No	No	Yes	No	No	Yes	No	No	Yes	No	No	No	No	No	No	0.0195768	0.0383786	0.160212	0.154545	-0.0652172	-0.169184	-0.118711	0.128284
GAS2L3	ENSG00000139354	GAS2L3	growth arrest specific 2 like 3	12	100573683	100628288	protein coding	1	2	Down	No	No	No	No	No	No	No	No	No	No	No	No	No	No	Yes	No	No	No	Yes	No	No	Yes	No	No	Yes	No	No	No	No	No	No	0.00393347	-0.0580792	-0.000287693	-0.236719	0.181803	-0.162759	-0.0196976	0.142486
SRD5A3	ENSG00000128039	SRD5A3	steroid 5 alpha-reductase 3	4	55346213	55373100	protein coding	1	2	Down	No	No	No	No	No	No	No	No	No	No	No	No	No	No	Yes	No	No	No	Yes	No	No	Yes	No	No	Yes	No	No	No	No	No	No	0.288237	0.13506	0.137642	0.282313	0.0835656	-0.245012	-0.208672	-0.164212
TNFSF15	ENSG00000181634	TNFSF15	TNF superfamily member 15	9	114784652	114806039	protein coding	-1	2	Up	No	No	No	No	No	No	No	No	No	No	No	No	No	No	No	No	Yes	No	Yes	No	No	Yes	No	No	Yes	No	No	No	No	No	No	-0.0939312	-0.433702	-0.00620998	-0.268453	-0.323355	1.12255	1.576	-0.32168
IL1R1	ENSG00000115594	IL1R1	interleukin 1 receptor type 1	2	102064544	102179874	protein coding	1	2	Down	No	No	No	No	No	No	No	No	No	No	No	No	No	No	No	No	Yes	No	Yes	No	No	Yes	No	No	Yes	No	No	No	No	No	No	0.280314	0.375895	0.0218917	-0.016368	-0.0884898	-0.218217	-0.111332	-0.193414
FUCA1	ENSG00000179163	FUCA1	alpha-L-fucosidase 1	1	23845077	23868290	protein coding	-1	2	Down	No	No	No	No	No	No	No	No	No	No	No	No	No	Yes	No	No	No	No	Yes	No	No	Yes	No	No	Yes	No	No	No	No	No	No	0.192572	-0.689139	0.0972212	-0.224324	0.0968491	-0.193291	-0.270766	-0.322718
TXN	ENSG00000136810	TXN	thioredoxin	9	110243810	110256507	protein coding	-1	2	Down	No	No	No	No	No	No	No	No	No	No	No	No	No	Yes	No	No	No	No	Yes	No	No	Yes	No	No	Yes	No	No	No	No	No	No	-0.1015	-0.205112	0.0856959	-0.0645718	-0.177241	-0.140426	0.124663	0.0412171
KMO	ENSG00000117009	KMO	kynurenine 3-monooxygenase	1	241532134	241595642	protein coding	1	2	Down	No	No	No	No	No	No	No	No	No	No	No	No	No	Yes	No	No	No	No	Yes	No	No	Yes	No	No	Yes	No	No	No	No	No	No	-0.0620826	-0.132339	-0.0303413	-0.0798051	-0.471493	0.00223316	0.188081	0.0383344
PDZD7	ENSG00000186862	PDZD7	PDZ domain containing 7	10	101007679	101032295	protein coding	-1	2	Up	No	No	No		No	No	No	No	No	No	No		No	Yes	No	No		No	Yes	No	No	Yes	No	No	Yes	No	No	No	No	No	No	0.238499	0.17181	-0.138301		0.803987	0.283836	-0.173494	0.53669
CHST3	ENSG00000122863	CHST3	carbohydrate sulfotransferase 3	10	71964395	72013558	protein coding	1	2	Up	No	No	No		No	No	No	No	No	No	No		No	Yes	No	No		No	Yes	No	No	Yes	No	No	Yes	No	No	No	No	No	No	0.832327	0	-1.4064		-0.784815	-1.54317	2.58286	-5.12548e-15
HK2	ENSG00000159399	HK2	hexokinase 2	2	74834127	74893359	protein coding	1	2	Up	No	No	No	No	No	No	No	No	No	No	No	No	No	No	No	Yes	No	No	Yes	No	No	Yes	No	No	Yes	No	No	No	No	No	No	0.0681922	-0.141101	0.018215	-0.156618	0.187394	0.0350967	-0.228544	0.101997
LPAR1	ENSG00000198121	LPAR1	lysophosphatidic acid receptor 1	9	110873263	111038458	protein coding	-1	2	Up	No	No	No	No	No	No	No	No	No	No	No	No	No	No	No	Yes	No	No	Yes	No	No	Yes	No	No	Yes	No	No	No	No	No	No	-0.010622	0.00608508	0.171875	0.113518	0.17079	0.141503	-0.117778	0.529852
CD14	ENSG00000170458	CD14	CD14 molecule	5	140631728	140633701	protein coding	-1	2	Up	No	No	No	No	No	No	No	No	No	No	No	No	No	No	No	No	No	No	No	No	No	Yes	No	Yes	Yes	No	No	No	No	No	No	0.148721	-0.551074	-0.026153	-0.391313	0.329216	-0.117009	-0.439507	0.261999
APBB3	ENSG00000113108	APBB3	amyloid beta precursor protein binding family B member 3	5	140558268	140564781	protein coding	-1	2	Up	No	No	No	No	No	No	No	No	No	No	No	No	No	No	No	No	No	No	No	No	No	Yes	Yes	No	Yes	No	No	No	No	No	No	0.0523525	-0.30222	-0.0622904	-0.138458	-0.0272627	0.014624	-0.269957	-0.0361938
TICAM2	ENSG00000243414	TICAM2	toll like receptor adaptor molecule 2	5	115578496	115602479	protein coding	-1	2	Down	No	No	No	No	No	No	No	No	No	No	No	No	No	No	Yes	No	No	No	Yes	No	No	No	No	No	No	No	Yes	No	No	Yes	No	-0.147939	-0.817566	0.247263	-0.471305	-0.362494	-0.500503	-0.215747	-0.105627
SEPTIN10	ENSG00000186522	SEPTIN10	septin 10	2	109542799	109614143	protein coding	-1	2	Down	No	No	No	No	No	No	No	No	No	No	No	No	No	No	Yes	No	No	No	Yes	No	No	No	No	No	No	No	Yes	No	No	Yes	No	-0.18098	-0.355377	-0.0852689	0.280328	0.0650041	-0.124348	0.0916087	0.0835705
PCDHGC3	ENSG00000240184	PCDHGC3	protocadherin gamma subfamily C, 3	5	141475947	141512977	protein coding	1	2	Down	No	No	No	No	No	No	No	No	No	No	No	No	No	No	Yes	No	No	No	Yes	No	No	No	No	No	No	No	Yes	No	No	Yes	No	-0.271458	0.335781	0.37276	0.20676	-0.115648	-0.183474	-0.31131	0.519107
LRRK2	ENSG00000188906	LRRK2	leucine rich repeat kinase 2	12	40196744	40369285	protein coding	1	2	Down	No	No	No	No	No	No	No	No	No	No	No	No	No	No	No	No	Yes	No	Yes	No	No	No	No	No	No	No	Yes	No	No	Yes	No	0.0517243	0.18251	-0.0523718	-0.135236	-0.190518	0.00798225	0.0570968	-0.0173647
SLC2A6	ENSG00000160326	SLC2A6	solute carrier family 2 member 6	9	133471094	133479127	protein coding	-1	2	Down	No	No	No	No	No	No	No	No	No	No	No	No	No	No	No	No	Yes	No	Yes	No	No	No	No	No	No	No	Yes	No	No	Yes	No	0.0118628	0.167413	-0.167427	0.0554243	0.307586	0.0755853	-0.325673	0.344361
STARD13	ENSG00000133121	STARD13	StAR related lipid transfer domain containing 13	13	33103137	33350630	protein coding	-1	2	Up	No	No	No		No	No	No	No	No	No	No		No	No	Yes	No		No	Yes	No	No	No	No	No	No	No	Yes	No	No	Yes	No	-0.55007	0.439205	0.035124		0.274592	-1.21074	-0.386726	-1.38409
RHBDD2	ENSG00000005486	RHBDD2	rhomboid domain containing 2	7	75842602	75888926	protein coding	1	2	Down	No	No	No	No	No	No	No	No	No	No	No	No	No	Yes	No	No	No	No	Yes	No	No	No	No	No	No	No	Yes	No	No	Yes	No	0.0200216	0.0554676	-0.0282307	-0.0981291	0.0218551	0.10465	-0.165026	0.125519
DSE	ENSG00000111817	DSE	dermatan sulfate epimerase	6	116254173	116444861	protein coding	1	2	Down	No	No	No	No	No	No	No	No	No	No	No	No	No	Yes	No	No	No	No	Yes	No	No	No	No	No	No	No	Yes	No	No	Yes	No	-0.0674514	-0.206094	-0.0342484	-0.241414	-0.0880557	-0.164867	-0.0869276	-0.114315
CPVL	ENSG00000106066	CPVL	carboxypeptidase vitellogenic like	7	28995235	29195451	protein coding	-1	2	Up	No	No	No		No	No	No	No	No	No	No		No	Yes	No	No		No	Yes	No	No	No	No	No	No	No	Yes	No	No	Yes	No	0.11045	0.141951	0.169456		-0.422244	-0.979147	-0.656348	-0.135157
AOC1	ENSG00000002726	AOC1	amine oxidase copper containing 1	7	150824627	150861504	protein coding	1	2	Up	No	No	No		No	No	No	No	No	No	No		No	Yes	No	No		No	Yes	No	No	No	No	No	No	No	Yes	No	No	Yes	No	0.257999	0.0123315	0.0726762		0.463404	0.140409	-0.657418	-0.38382
PSTPIP2	ENSG00000152229	PSTPIP2	proline-serine-threonine phosphatase interacting protein 2	18	45983536	46072272	protein coding	-1	2	Down	No	No	No	No	No	No	No	No	No	No	No	No	No	No	No	Yes	No	No	Yes	No	No	No	No	No	No	No	Yes	No	No	Yes	No	-0.0278166	0.0930642	0.048214	-0.00259223	-0.116233	0.0224822	0.020779	-0.108053
TMEM51	ENSG00000171729	TMEM51	transmembrane protein 51	1	15152532	15220478	protein coding	1	2	Down	No	No	No	No	No	No	No	No	No	No	No	No	No	No	No	No	No	Yes	Yes	No	No	No	No	No	No	No	Yes	No	No	Yes	No	0.0459136	-0.24152	-0.114712	0.120748	0.07677	-0.0824297	-0.264023	0.213518
LIPA	ENSG00000107798	LIPA	lipase A, lysosomal acid type	10	89213569	89414557	protein coding	-1	2	Down	No	No	No	No	No	No	No	No	No	No	No	No	No	No	No	No	No	No	No	No	No	Yes	No	No	Yes	No	Yes	No	No	Yes	No	0.0466184	0.027652	0.116423	0.0151967	-0.258181	-0.389678	0.062687	-0.276061
ACSL1	ENSG00000151726	ACSL1	acyl-CoA synthetase long chain family member 1	4	184755595	184826818	protein coding	-1	2	Down	No	No	No	No	No	No	No	No	No	No	No	No	No	No	No	No	No	No	No	No	No	Yes	No	No	Yes	No	Yes	No	No	Yes	No	-0.183393	-0.265478	-0.0931366	-0.110451	0.0543915	0.0234672	-0.0304089	-0.125166
SLC1A5	ENSG00000105281	SLC1A5	solute carrier family 1 member 5	19	46774883	46788594	protein coding	-1	2	Down	No	No	No	No	No	No	No	No	No	No	No	No	No	No	No	No	No	No	No	No	No	Yes	No	No	Yes	No	Yes	No	No	Yes	No	0.0729565	0.358385	0.183978	0.0255248	0.065801	-0.12936	-0.3892	0.210441
ALDH1L2	ENSG00000136010	ALDH1L2	aldehyde dehydrogenase 1 family member L2	12	105019784	105107643	protein coding	-1	2	Down	No	No	No	No	No	No	No	No	No	No	No	No	No	No	No	No	No	No	No	No	No	Yes	No	No	Yes	No	Yes	No	No	Yes	No	-0.208419	0.239062	0.859986	0.4788	-0.272797	-0.43436	0.630522	0.775927
LAMB1	ENSG00000091136	LAMB1	laminin subunit beta 1	7	107923799	108003213	protein coding	-1	2	Up	No		No		No	No	No	No	No		No		No	No		No		No	No	No	No	Yes	No	No	Yes	No	Yes	No	No	Yes	No	-0.712034		0.21015		-1.18448	-0.053412	-0.855131	1.2259
L1CAM	ENSG00000198910	L1CAM	L1 cell adhesion molecule	X	153861514	153886173	protein coding	-1	2	Down	No	No	No	No	No	No	No	No	No	No	No	No	No	No	Yes	No	No	No	Yes	No	No	No	No	No	No	No	No	Yes	No	Yes	No	0.0195058	0.272387	-0.195317	-0.265391	0.018184	-0.100286	-0.714076	-0.171573
HAMP	ENSG00000105697	HAMP	hepcidin antimicrobial peptide	19	35280716	35285143	protein coding	1	2	Down	No	No	No	No	No	No	No	No	No	No	No	No	No	No	Yes	No	No	No	Yes	No	No	No	No	No	No	No	No	Yes	No	Yes	No	-0.528618	-0.126406	0.204285	-0.0761203	0.258102	0.573546	-0.164089	0.518369
CXCL16	ENSG00000161921	CXCL16	C-X-C motif chemokine ligand 16	17	4733533	4739928	protein coding	-1	2	Down	No	No	No	No	No	No	No	No	No	No	No	No	No	No	No	No	Yes	No	Yes	No	No	No	No	No	No	No	No	Yes	No	Yes	No	0.0800698	-0.298594	-0.0338732	-0.00947474	0.292475	0.0155885	-0.287986	0.223931
PXDC1	ENSG00000168994	PXDC1	PX domain containing 1	6	3722614	3751713	protein coding	-1	2	Down	No	No	No	No	No	No	No	No	No	No	No	No	No	No	No	No	Yes	No	Yes	No	No	No	No	No	No	No	No	Yes	No	Yes	No	0.167708	-0.0144724	-0.0378033	-0.244498	0.0486127	-0.144962	-0.258172	0.479532
CDC42EP2	ENSG00000149798	CDC42EP2	CDC42 effector protein 2	11	65314866	65322417	protein coding	1	2	Down	No	No	No	No	No	No	No	No	No	No	No	No	No	No	No	No	Yes	No	Yes	No	No	No	No	No	No	No	No	Yes	No	Yes	No	-0.244562	0.333841	-0.386143	-0.465122	1.21131	0.536976	-0.735846	0.921729
ARC	ENSG00000198576	ARC	activity regulated cytoskeleton associated protein	8	142611049	142614479	protein coding	-1	2	Down	No	No	No	No	No	No	No	No	No	No	No	No	No	No	No	No	Yes	No	Yes	No	No	No	No	No	No	No	No	Yes	No	Yes	No	-0.20445	0.137956	-0.262869	-0.292187	0.6789	0.424153	-0.290784	0.569079
PIR	ENSG00000087842	PIR	pirin	X	15384799	15493564	protein coding	-1	2	Down	No	No	No	No	No	No	No	No	No	No	No	No	No	Yes	No	No	No	No	Yes	No	No	No	No	No	No	No	No	Yes	No	Yes	No	-0.132246	-0.127909	-0.0109127	-0.876721	0.161536	0.514437	-0.28378	0.493627
DUSP5	ENSG00000138166	DUSP5	dual specificity phosphatase 5	10	110497907	110511533	protein coding	1	2	Down	No	No	No	No	No	No	No	No	No	No	No	No	No	No	No	Yes	No	No	Yes	No	No	No	No	No	No	No	No	Yes	No	Yes	No	-0.117032	-0.122259	0.154557	-0.0609238	0.0335224	0.114121	-0.292845	0.0977622
EGR1	ENSG00000120738	EGR1	early growth response 1	5	138465479	138469303	protein coding	1	2	Down	No	No	No	No	No	No	No	No	No	No	No	No	No	No	No	Yes	No	No	Yes	No	No	No	No	No	No	No	No	Yes	No	Yes	No	0.082883	-0.0533815	0.572682	0.00119485	0.249463	-0.186191	-0.826206	0.326778
CTNNBIP1	ENSG00000178585	CTNNBIP1	catenin beta interacting protein 1	1	9848276	9910336	protein coding	-1	2	Down	No	No	No	No	No	No	No	No	No	No	No	No	No	No	No	Yes	No	No	Yes	No	No	No	No	No	No	No	No	Yes	No	Yes	No	0.163898	0.0393995	0.0348823	-0.00699784	0.0492075	0.0492687	-0.0630064	0.0467731
FZD5	ENSG00000163251	FZD5	frizzled class receptor 5	2	207762598	207769906	protein coding	-1	2	Down	No	No	No	No	No	No	No	No	No	No	No	No	No	No	No	Yes	No	No	Yes	No	No	No	No	No	No	No	No	Yes	No	Yes	No	0.0426846	-0.237668	0.0233263	-0.300078	-0.124159	-0.443587	-0.427826	-0.166677
ARPIN-AP3S2	ENSG00000250021	ARPIN-AP3S2	ARPIN-AP3S2 readthrough	15	89834308	89912882	protein coding	-1	2	Down	No	No	No	No	No	No	No	No	No	No	No	No	No	No	No	Yes	No	No	Yes	No	No	No	No	No	No	No	No	Yes	No	Yes	No	-0.0650032	0.160477	-0.297288	-0.332702	1.03653	0.32493	-0.563136	-0.155996
KNDC1	ENSG00000171798	KNDC1	kinase non-catalytic C-lobe domain containing 1	10	133160219	133226412	protein coding	1	2	Down	No	No	No	No	No	No	No	No	No	No	No	No	No	No	No	Yes	No	No	Yes	No	No	No	No	No	No	No	No	Yes	No	Yes	No	-0.031063	-0.0946936	-0.254969	0.0294625	0.784564	0.258215	-1.16231	0.857342
PHLDA2	ENSG00000181649	PHLDA2	pleckstrin homology like domain family A member 2	11	2928273	2929420	protein coding	-1	2	Up	No	No	No		No	No	No	No	No	No	No		No	No	No	Yes		No	Yes	No	No	No	No	No	No	No	No	Yes	No	Yes	No	-0.26394	0.43323	-0.201347		1.29286	-0.0131386	-0.846629	0.519559
OAS3	ENSG00000111331	OAS3	2'-5'-oligoadenylate synthetase 3	12	112938051	112976460	protein coding	1	2	Down	No	No	No	No	No	No	No	No	No	No	No	No	No	No	No	No	No	No	No	No	No	No	Yes	No	Yes	No	No	Yes	No	Yes	No	-0.0445242	0.198368	-0.0234281	-0.0272877	0.330648	0.453235	0.0197762	0.0744787
IFI44L	ENSG00000137959	IFI44L	interferon induced protein 44 like	1	78619902	78646145	protein coding	1	2	Down	No	No	No	No	No	No	No	No	No	No	No	No	No	No	No	No	No	No	No	No	No	No	Yes	No	Yes	No	No	Yes	No	Yes	No	-0.445686	-0.118917	0.105214	0.102779	0.254319	0.462536	0.55301	-0.00193709
RSAD2	ENSG00000134321	RSAD2	radical S-adenosyl methionine domain containing 2	2	6865557	6898239	protein coding	1	2	Down	No	No	No	No	No	No	No	No	No	No	No	No	No	No	No	No	No	No	No	No	No	No	Yes	No	Yes	No	No	Yes	No	Yes	No	-0.107718	-0.489028	-0.154003	0.0589628	0.190259	0.40724	0.0819683	-0.15616
HLX	ENSG00000136630	HLX	H2.0 like homeobox	1	220879431	220885059	protein coding	1	2	Down	No	No	No	No	No	No	No	No	No	No	No	No	No	No	No	No	No	No	No	No	No	No	Yes	No	Yes	No	No	Yes	No	Yes	No	-0.16935	0.261229	-0.0676709	0.0557321	0.219782	-0.0582911	-0.326187	0.294107
TNNT2	ENSG00000118194	TNNT2	troponin T2, cardiac type	1	201359008	201377764	protein coding	-1	2	Down	No	No	No	No	No	No	No	No	No	No	No	No	No	No	No	No	No	No	No	No	No	No	Yes	No	Yes	No	No	Yes	No	Yes	No	0.0535136	-0.235465	-0.226811	-0.0276429	-0.264965	-0.327868	-0.387502	0.927443
IQSEC3	ENSG00000120645	IQSEC3	IQ motif and Sec7 domain ArfGEF 3	12	66767	178455	protein coding	1	2	Up	No	No	No		No	No	No	No	No	No	No		No	No	No	No		No	No	No	No	No	Yes	No	Yes	No	No	Yes	No	Yes	No	0.172585	0.106805	-0.304888		0.000149804	0.159773	0.30317	0.275033
SIGLEC1	ENSG00000088827	SIGLEC1	sialic acid binding Ig like lectin 1	20	3686970	3712600	protein coding	-1	2	Up	No		No		No	No	No	No	No		No		No	No		No		No	No	No	No	No	Yes	No	Yes	No	No	Yes	No	Yes	No	0.25526		-0.0460656		0.522396	0.926393	-0.0588664	-1.39083
ENG	ENSG00000106991	ENG	endoglin	9	127815013	127854658	protein coding	-1	2	Down	No	No	No	No	No	No	No	No	No	No	No	No	No	No	No	No	No	No	No	No	No	No	No	No	No	No	Yes	Yes	No	Yes	No	0.0735041	-0.157438	-0.171032	-0.0582049	0.232355	-0.099624	-0.432638	0.183176
MMP14	ENSG00000157227	MMP14	matrix metallopeptidase 14	14	22836560	22849041	protein coding	1	2	Down	No	No	No	No	No	No	No	No	No	No	No	No	No	No	No	No	No	No	No	No	No	No	No	No	No	No	Yes	Yes	No	Yes	No	-0.158274	-0.457858	-0.221773	-0.57685	0.0469858	-0.000668427	-0.595431	-0.205891
PID1	ENSG00000153823	PID1	phosphotyrosine interaction domain containing 1	2	228850526	229271287	protein coding	-1	2	Down	No	No	No	No	No	No	No	No	No	No	No	No	No	No	No	No	No	No	No	No	No	No	No	No	No	No	Yes	Yes	No	Yes	No	0.0716122	-0.60206	-0.015384	-0.447696	-0.0794346	-0.0795935	-0.162567	0.231404
CARD9	ENSG00000187796	CARD9	caspase recruitment domain family member 9	9	136361903	136373681	protein coding	-1	2	Down	No	No	No	No	No	No	No	No	No	No	No	No	No	No	No	No	No	No	No	No	No	No	No	No	No	No	Yes	Yes	No	Yes	No	0.120968	0.589535	-0.00113217	-0.456899	0.549032	-0.131885	-0.549854	0.475684
MSC	ENSG00000178860	MSC	musculin	8	71841560	71844412	protein coding	-1	2	Down	No	No	No	No	No	No	No	No	No	No	No	No	No	No	No	No	No	No	No	No	No	No	No	No	No	No	Yes	Yes	No	Yes	No	0.000928017	-0.0247893	-0.0271805	-0.150807	0.179616	0.0240122	-0.452523	0.27172
SIGLEC10	ENSG00000142512	SIGLEC10	sialic acid binding Ig like lectin 10	19	51410020	51417803	protein coding	-1	2	Down	No	No	No	No	No	No	No	No	No	No	No	No	No	No	No	No	No	No	No	No	No	No	No	No	No	No	Yes	Yes	No	Yes	No	0.0068931	0.491433	-0.280239	-0.311025	0.153617	-0.272042	-0.352184	0.448876
ACE	ENSG00000159640	ACE	angiotensin I converting enzyme	17	63477061	63498380	protein coding	1	2	Down	No	No	No	No	No	No	No	No	No	No	No	No	No	No	No	No	No	No	No	No	No	No	No	No	No	No	Yes	Yes	No	Yes	No	0.0670891	0.248511	-0.0640098	0.289448	0.152656	0.0232707	-0.357703	0.262392
CD300C	ENSG00000167850	CD300C	CD300c molecule	17	74541073	74546115	protein coding	-1	2	Down	No	No	No	No	No	No	No	No	No	No	No	No	No	No	No	No	No	No	No	No	No	No	No	No	No	No	Yes	Yes	No	Yes	No	0.131782	0.122773	-0.12681	0.152054	0.388307	0.1058	-0.27534	0.174713
MOB3B	ENSG00000120162	MOB3B	MOB kinase activator 3B	9	27325209	27529814	protein coding	-1	2	Down	No	No	No	No	No	No	No	No	No	No	No	No	No	No	No	No	No	No	No	No	No	No	No	No	No	No	Yes	Yes	No	Yes	No	-0.301147	0.211182	-0.11579	-0.051019	-0.338227	-0.0779116	-0.238539	0.342729
FBN1	ENSG00000166147	FBN1	fibrillin 1	15	48408313	48645721	protein coding	-1	2	Down	No	No	No	No	No	No	No	No	No	No	No	No	No	No	No	No	No	No	No	No	No	No	No	No	No	No	Yes	Yes	No	Yes	No	0.165704	0.476252	-0.487383	-0.078344	0.541671	-0.210303	-0.392692	-0.136212
FAM124A	ENSG00000150510	FAM124A	family with sequence similarity 124 member A	13	51222334	51284239	protein coding	1	2	Up	No		No	No		No	No		No		No	No		Yes		No	Yes		Yes	No	No	No	No		No	No	No	No		No	No	-0.178629		-1.46898	-0.880353		0.469529	-0.845646
PAQR5	ENSG00000137819	PAQR5	progestin and adipoQ receptor family member 5	15	69298912	69407780	protein coding	1	2	Up	No	No	No	No		No	No		No	No	No	No		No	Yes	Yes	No		Yes	No	No	No	No		No	No	No	No		No	No	-0.477455	-0.146972	0.349001	-0.676675		-0.705637	-0.0379366
ADGRE3	ENSG00000131355	ADGRE3	adhesion G protein-coupled receptor E3	19	14619117	14690027	protein coding	-1	2	Down	No	No	No	No		No	No		No	No	No	No		No	Yes	Yes	No		Yes	No	No	No	No		No	No	No	No		No	No	-0.042796	-0.552522	-0.301584	-0.028579		-0.405881	0.258336
MT1H	ENSG00000205358	MT1H	metallothionein 1H	16	56669814	56671129	protein coding	1	2	Up	No		No	No		No	No		No		No	No		No		Yes	Yes		Yes	No	No	No	No		No	No	No	No		No	No	-0.470573		0.0768224	0.552929		-0.337769	-0.495122
INSM1	ENSG00000173404	INSM1	INSM transcriptional repressor 1	20	20368104	20370949	protein coding	1	2	Down	No	No	No			No	No		No	No	No			No	Yes	Yes			Yes	No	No	No	No		No	No	No	No		No	No	0.0593084	-0.498932	0.013887			0.42484	-0.287479
DHRS2	ENSG00000100867	DHRS2	dehydrogenase/reductase 2	14	23630115	23645639	protein coding	1	2	Up	No	No	No	No		No	No		No	No	No	No		No	No	No	Yes		Yes	No	No	No	Yes		Yes	No	No	No		No	No	-0.279088	-1.77858	-0.933555	-1.93645		-0.227522	0.137121
P2RY1	ENSG00000169860	P2RY1	purinergic receptor P2Y1	3	152835131	152841439	protein coding	1	2	Up	No	No	No			No	No		No	No	No			Yes	No	No			Yes	No	No	No	Yes		Yes	No	No	No		No	No	-0.103897	-0.711007	0.189291			-0.672987	-0.854256
FGF2	ENSG00000138685	FGF2	fibroblast growth factor 2	4	122826708	122898236	protein coding	1	2	Up	No		No			No	No		No		No			No		Yes			Yes	No	No	No	Yes		Yes	No	No	No		No	No	2.08865		-1.01949			-0.971644	-0.838553
DPF3	ENSG00000205683	DPF3	double PHD fingers 3	14	72619296	72894116	protein coding	-1	2	Up	No	No	No	No		No	No		No	No	No	No		No	Yes	No	No		Yes	No	No	Yes	No		Yes	No	No	No		No	No	0.190245	0.558174	-1.39054	-0.0916044		0.195353	-0.25351
NRG1	ENSG00000157168	NRG1	neuregulin 1	8	31639222	32855666	protein coding	1	2	Down	No	No	No			No	No		No	No	No			Yes	No	No			Yes	No	No	Yes	No		Yes	No	No	No		No	No	0.38826	0.582369	0.538324			-0.791001	-0.952662
UCN2	ENSG00000145040	UCN2	urocortin 2	3	48561718	48563781	protein coding	-1	2	Up	No		No			No	No		No		No			Yes		No			Yes	No	No	Yes	No		Yes	No	No	No		No	No	1.20699		-3.59748			0.698202	0.0107952
LAMC2	ENSG00000058085	LAMC2	laminin subunit gamma 2	1	183186238	183245127	protein coding	1	2	Up	No		No			No	No		No		No			Yes		No			Yes	No	No	Yes	No		Yes	No	No	No		No	No	0.519268		-0.108197			0.558061	-2.7655
IL36G	ENSG00000136688	IL36G	interleukin 36 gamma	2	112973203	112985658	protein coding	1	2	Up	No		No			No	No		No		No			Yes		No			Yes	No	No	Yes	No		Yes	No	No	No		No	No	-0.375616		0			1.22616	0
HCRTR1	ENSG00000121764	HCRTR1	hypocretin receptor 1	1	31617686	31632518	protein coding	1	2	Up	No		No			No	No		No		No			Yes		No			Yes	No	No	Yes	No		Yes	No	No	No		No	No	-0.81058		-1.89995			-0.414007	-2.7247
COL4A2	ENSG00000134871	COL4A2	collagen type IV alpha 2 chain	13	110305812	110513209	protein coding	1	2	Up	No	No	No			No	No		No	No	No			No	Yes	No			Yes	No	No	No	No		No	No	Yes	No		Yes	No	-1.13228	-1.90601	0			-0.826192	0.11703
PADI2	ENSG00000117115	PADI2	peptidyl arginine deiminase 2	1	17066761	17119451	protein coding	-1	2	Down	No	No	No			No	No		No	No	No			Yes	No	No			Yes	No	No	No	No		No	No	Yes	No		Yes	No	-0.193343	-0.0976896	0.118115			-0.288692	-0.223082
PXDN	ENSG00000130508	PXDN	peroxidasin	2	1631887	1744852	protein coding	-1	2	Up	No		No			No	No		No		No			Yes		No			Yes	No	No	No	No		No	No	Yes	No		Yes	No	1.15192		-1.09916			0.612202	0.139461
NRN1	ENSG00000124785	NRN1	neuritin 1	6	5997999	6007605	protein coding	-1	2	Up			No				No				No					Yes			Yes	No	No		Yes		Yes	No		No		No	No			-0.999314				1.81984
TFPI2	ENSG00000105825	TFPI2	tissue factor pathway inhibitor 2	7	93885396	93890753	protein coding	-1	2	Down			No				No				No					Yes			Yes	No	No		Yes		Yes	No		No		No	No			-0.00459916				0.24541
TVP23A	ENSG00000166676	TVP23A	trans-golgi network vesicle protein 23 homolog A	16	10760919	10818794	protein coding	-1	2	Down	No	No	No	No		No	No		No	No	No	No		No	No	No	Yes		Yes	No	No	No	No		No	No	No	Yes		Yes	No	-0.161764	0.161642	-0.113756	-0.277124		0.164922	-0.247976
ETV3L	ENSG00000253831	ETV3L	ETS variant transcription factor 3 like	1	157092043	157112412	protein coding	-1	2	Down	No		No			No	No		No		No			Yes		No			Yes	No	No	No	No		No	No	No	Yes		Yes	No	-1.42494		-0.275166			-0.585649	-1.05578
RUFY4	ENSG00000188282	RUFY4	RUN and FYVE domain containing 4	2	218034960	218090581	protein coding	1	2	Down	No		No			No	No		No		No			No		Yes			Yes	No	No	No	No		No	No	No	Yes		Yes	No	-0.267142		-0.321132			-0.662614	-0.82155
HPD	ENSG00000158104	HPD	4-hydroxyphenylpyruvate dioxygenase	12	121839527	121863596	protein coding	-1	2	Down	No	No	No	No		No	No		No	No	No	No		No	No	No	No		No	No	No	No	Yes		Yes	No	No	Yes		Yes	No	-0.736166	0.0283505	-0.214582	-0.610294		-0.112996	-0.545413
ITIH1	ENSG00000055957	ITIH1	inter-alpha-trypsin inhibitor heavy chain 1	3	52777595	52792068	protein coding	1	2	Down	No	No	No	No		No	No		No	No	No	No		No	No	No	No		No	No	No	No	Yes		Yes	No	No	Yes		Yes	No	0.0774104	0.960191	0.200267	0.0681183		-1.17093	-0.575588
MEIS3	ENSG00000105419	MEIS3	Meis homeobox 3	19	47403124	47419527	protein coding	-1	2	Down	No		No			No	No		No		No			No		No			No	No	No	No	Yes		Yes	No	No	Yes		Yes	No	0.430773		-0.339577			0.359743	-0.711952
DNER	ENSG00000187957	DNER	delta/notch like EGF repeat containing	2	229357629	229714555	protein coding	-1	2	Down	No	No	No	No		No	No		No	No	No	No		No	No	No	No		No	No	No	No	No		No	No	Yes	Yes		Yes	No	-0.0883673	-1.11958	0.108406	-0.395355		0.0500162	-0.269454
WNT5A	ENSG00000114251	WNT5A	Wnt family member 5A	3	55465715	55490539	protein coding	-1	2	Down	No	No	No	No		No	No		No	No	No	No		No	No	No	No		No	No	No	No	No		No	No	Yes	Yes		Yes	No	-0.273543	-1.06285	-0.730691	0.114813		0.215661	0.300693
DLEU7	ENSG00000186047	DLEU7	deleted in lymphocytic leukemia 7	13	50519364	50843939	protein coding	-1	2	Down	No	No	No			No	No		No	No	No			No	No	No			No	No	No	No	No		No	No	Yes	Yes		Yes	No	-0.300359	-0.469923	-0.0523173			-0.387632	0.0166826
NEBL	ENSG00000078114	NEBL	nebulette	10	20779973	21293011	protein coding	-1	2	Down		No	No				No			No	No				No	Yes			Yes	No	No		No		No	No		Yes		Yes	No		-0.297016	-0.11421				-0.0961937
OR52K2	ENSG00000181963	OR52K2	olfactory receptor family 52 subfamily K member 2	11	4449295	4450361	protein coding	1	2	Down			No				No				No					Yes			Yes	No	No		No		No	No		Yes		Yes	No			0.191468				-0.817224
MYH11	ENSG00000133392	MYH11	myosin heavy chain 11	16	15703135	15857028	protein coding	-1	2	Down	No			No		No			No			No		Yes			Yes		Yes	No	No	No			No	No	No			No	No	-1.01893			-0.261785		-0.373156
CYP4F11	ENSG00000171903	CYP4F11	cytochrome P450 family 4 subfamily F member 11	19	15912367	15934867	protein coding	-1	2	Down	No	No				No			No	No				No	Yes				Yes	No	No	No			No	No	Yes			Yes	No	-0.702756	-0.303154				0.150827
NDP	ENSG00000124479	NDP	norrin cystine knot growth factor NDP	X	43948776	43973395	protein coding	-1	2	Down	No					No			No					No					No	No	No	Yes			Yes	No	Yes			Yes	No	-0.187214					0.541529
HSPA1A	ENSG00000204389	HSPA1A	heat shock protein family A (Hsp70) member 1A	6	31815543	31817946	protein coding	1	1	Down	No	No	No	No	No	No	No	No	No	No	No	No	No	No	Yes	No	No	No	Yes	No	No	No	No	No	No	No	No	No	No	No	No	0.0418856	0.0272614	0.00564458	-0.337309	0.243082	-0.087501	-0.543852	0.20419
LGALS3	ENSG00000131981	LGALS3	galectin 3	14	55124110	55145423	protein coding	1	1	Down	No	No	No	No	No	No	No	No	No	No	No	No	No	No	Yes	No	No	No	Yes	No	No	No	No	No	No	No	No	No	No	No	No	0.0731168	0.066503	-0.0234537	0.00466798	-0.238326	-0.434163	-0.226521	-0.489529
ARHGEF10L	ENSG00000074964	ARHGEF10L	Rho guanine nucleotide exchange factor 10 like	1	17539698	17697874	protein coding	1	1	Down	No	No	No	No	No	No	No	No	No	No	No	No	No	No	Yes	No	No	No	Yes	No	No	No	No	No	No	No	No	No	No	No	No	0.03993	0.132547	-0.0207041	-0.247535	0.28487	-0.111574	-0.699713	-0.391199
CD22	ENSG00000012124	CD22	CD22 molecule	19	35319261	35347361	protein coding	1	1	Down	No	No	No	No	No	No	No	No	No	No	No	No	No	No	Yes	No	No	No	Yes	No	No	No	No	No	No	No	No	No	No	No	No	-0.0438532	0.214679	0.0992425	-0.0930367	-0.0170136	0.0508401	-0.0905124	0.115496
UST	ENSG00000111962	UST	uronyl 2-sulfotransferase	6	148747030	149076990	protein coding	1	1	Down	No	No	No	No	No	No	No	No	No	No	No	No	No	No	Yes	No	No	No	Yes	No	No	No	No	No	No	No	No	No	No	No	No	0.0495764	-0.236746	0.261272	0.185368	0.0829936	-0.0799493	-0.0663986	0.0026542
EPHX1	ENSG00000143819	EPHX1	epoxide hydrolase 1	1	225810124	225845563	protein coding	1	1	Down	No	No	No	No	No	No	No	No	No	No	No	No	No	No	Yes	No	No	No	Yes	No	No	No	No	No	No	No	No	No	No	No	No	-0.0142372	0.0317345	-0.240646	-0.164176	0.280718	0.0416445	-0.41767	0.11682
FAM114A1	ENSG00000197712	FAM114A1	family with sequence similarity 114 member A1	4	38867677	38945739	protein coding	1	1	Down	No	No	No	No	No	No	No	No	No	No	No	No	No	No	Yes	No	No	No	Yes	No	No	No	No	No	No	No	No	No	No	No	No	0.152576	0.0420123	0.0306707	-0.481826	-0.0961072	-0.183997	-0.524048	-0.479195
ADAMTS7	ENSG00000136378	ADAMTS7	ADAM metallopeptidase with thrombospondin type 1 motif 7	15	78759206	78811464	protein coding	-1	1	Down	No	No	No	No	No	No	No	No	No	No	No	No	No	No	Yes	No	No	No	Yes	No	No	No	No	No	No	No	No	No	No	No	No	0.119804	0.368955	-0.793862	-0.658068	0.153027	0.0765836	-0.416034	-0.299825
MYO1B	ENSG00000128641	MYO1B	myosin IB	2	191245185	191425389	protein coding	1	1	Down	No	No	No	No	No	No	No	No	No	No	No	No	No	No	Yes	No	No	No	Yes	No	No	No	No	No	No	No	No	No	No	No	No	-0.198917	0.500704	0.127153	-0.376457	-0.481528	0.467207	0.150447	0.152648
NPR1	ENSG00000169418	NPR1	natriuretic peptide receptor 1	1	153678688	153693992	protein coding	1	1	Down	No	No	No	No	No	No	No	No	No	No	No	No	No	No	Yes	No	No	No	Yes	No	No	No	No	No	No	No	No	No	No	No	No	0.0387907	0.308035	-0.347997	1.16917	1.31938	-0.0349851	-0.216269	-0.122552
MMP19	ENSG00000123342	MMP19	matrix metallopeptidase 19	12	55835433	55842966	protein coding	-1	1	Up	No	No	No	No	No	No	No	No	No	No	No	No	No	No	No	No	Yes	No	Yes	No	No	No	No	No	No	No	No	No	No	No	No	0.0941217	-0.948236	-0.20549	-0.0342213	-0.34298	-0.118011	-0.340581	-0.0786985
CTSL	ENSG00000135047	CTSL	cathepsin L	9	87724051	87731469	protein coding	1	1	Up	No	No	No	No	No	No	No	No	No	No	No	No	No	No	No	No	Yes	No	Yes	No	No	No	No	No	No	No	No	No	No	No	No	-0.0660522	-0.763195	-0.250889	-0.183239	-0.375577	-0.131288	-0.472851	-0.111688
MRC1	ENSG00000260314	MRC1	mannose receptor C-type 1	10	17809348	17911164	protein coding	1	1	Up	No	No	No	No	No	No	No	No	No	No	No	No	No	No	No	No	Yes	No	Yes	No	No	No	No	No	No	No	No	No	No	No	No	0.273137	-0.317871	0.303941	-0.312941	0.229088	-0.188811	-0.124064	-0.243996
MN1	ENSG00000169184	MN1	MN1 proto-oncogene, transcriptional regulator	22	27748277	27801756	protein coding	-1	1	Up	No	No	No	No	No	No	No	No	No	No	No	No	No	No	No	No	Yes	No	Yes	No	No	No	No	No	No	No	No	No	No	No	No	-0.13349	-0.738806	-0.329912	-0.157738	0.0223476	-0.041257	-0.174455	0.204866
SMARCD3	ENSG00000082014	SMARCD3	SWI/SNF related, matrix associated, actin dependent regulator of chromatin, subfamily d, member 3	7	151238764	151277896	protein coding	-1	1	Up	No	No	No	No	No	No	No	No	No	No	No	No	No	No	No	No	Yes	No	Yes	No	No	No	No	No	No	No	No	No	No	No	No	-0.166043	-0.336224	-0.199791	-0.0136999	0.354713	0.12717	-0.158807	0.169873
CPNE7	ENSG00000178773	CPNE7	copine 7	16	89575758	89597246	protein coding	1	1	Up	No	No	No	No	No	No	No	No	No	No	No	No	No	No	No	No	Yes	No	Yes	No	No	No	No	No	No	No	No	No	No	No	No	-0.182819	-0.193418	-0.132576	0.793839	-0.242346	0.060079	-0.268934	0.216405
RET	ENSG00000165731	RET	ret proto-oncogene	10	43077064	43130351	protein coding	1	1	Up	No	No	No	No	No	No	No	No	No	No	No	No	No	No	No	No	Yes	No	Yes	No	No	No	No	No	No	No	No	No	No	No	No	1.05985	-0.0803823	0.309747	1.2077	0.129378	-0.544758	-0.563789	-0.220549
S1PR3	ENSG00000213694	S1PR3	sphingosine-1-phosphate receptor 3	9	88990863	89005155	protein coding	1	1	Up	No	No	No	No	No	No	No	No	No	No	No	No	No	No	No	No	Yes	No	Yes	No	No	No	No	No	No	No	No	No	No	No	No	-1.09027	-0.917828	-1.01446	1.02624	0.44913	-0.147621	-0.101006	0.588508
SOD2	ENSG00000112096	SOD2	superoxide dismutase 2	6	159669069	159762529	protein coding	-1	1	Down	No	No	No	No	No	No	No	No	No	No	No	No	No	No	No	No	Yes	No	Yes	No	No	No	No	No	No	No	No	No	No	No	No	-0.12846	-0.308236	-0.0336141	-0.256027	-0.0907113	0.087548	0.0495405	-0.181931
KYNU	ENSG00000115919	KYNU	kynureninase	2	142877657	143055833	protein coding	1	1	Down	No	No	No	No	No	No	No	No	No	No	No	No	No	No	No	No	Yes	No	Yes	No	No	No	No	No	No	No	No	No	No	No	No	-0.194226	-0.137075	-0.0782383	-0.107765	-0.355198	0.0927457	0.22815	0.047261
TYMP	ENSG00000025708	TYMP	thymidine phosphorylase	22	50525752	50530032	protein coding	-1	1	Down	No	No	No	No	No	No	No	No	No	No	No	No	No	No	No	No	Yes	No	Yes	No	No	No	No	No	No	No	No	No	No	No	No	0.161248	-0.000259469	-0.000714357	-0.269282	0.352876	0.0191979	-0.482579	0.19524
TNFAIP2	ENSG00000185215	TNFAIP2	TNF alpha induced protein 2	14	103121476	103137439	protein coding	1	1	Down	No	No	No	No	No	No	No	No	No	No	No	No	No	No	No	No	Yes	No	Yes	No	No	No	No	No	No	No	No	No	No	No	No	-0.0173991	0.194906	0.0309241	-0.206391	0.268302	0.0747806	-0.420369	0.307865
DOCK4	ENSG00000128512	DOCK4	dedicator of cytokinesis 4	7	111726110	112206407	protein coding	-1	1	Down	No	No	No	No	No	No	No	No	No	No	No	No	No	No	No	No	Yes	No	Yes	No	No	No	No	No	No	No	No	No	No	No	No	-0.125474	-0.404861	-0.0400152	-0.203098	-0.0500127	0.00862248	-0.160006	0.0687244
MS4A7	ENSG00000166927	MS4A7	membrane spanning 4-domains A7	11	60378485	60395951	protein coding	1	1	Down	No	No	No	No	No	No	No	No	No	No	No	No	No	No	No	No	Yes	No	Yes	No	No	No	No	No	No	No	No	No	No	No	No	-0.00926219	-0.180102	0.000581117	-0.0879601	0.0507643	-0.181903	-0.00206733	0.0320483
RHOQ	ENSG00000119729	RHOQ	ras homolog family member Q	2	46541806	46584688	protein coding	1	1	Down	No	No	No	No	No	No	No	No	No	No	No	No	No	No	No	No	Yes	No	Yes	No	No	No	No	No	No	No	No	No	No	No	No	-0.125891	-0.00385662	-0.0499771	-0.166073	-0.140417	-0.0609983	0.16382	-0.0411666
NCF1	ENSG00000158517	NCF1	neutrophil cytosolic factor 1	7	74773962	74789376	protein coding	1	1	Down	No	No	No	No	No	No	No	No	No	No	No	No	No	No	No	No	Yes	No	Yes	No	No	No	No	No	No	No	No	No	No	No	No	-0.069468	0.116516	-0.104908	-0.0869558	0.307307	0.0484596	-0.35718	0.518259
ITPRIPL2	ENSG00000205730	ITPRIPL2	ITPRIP like 2	16	19113932	19121629	protein coding	1	1	Down	No	No	No	No	No	No	No	No	No	No	No	No	No	No	No	No	Yes	No	Yes	No	No	No	No	No	No	No	No	No	No	No	No	0.019315	0.102511	-0.0155873	-0.210497	0.136368	-0.162865	-0.0745313	-0.0118789
GNB4	ENSG00000114450	GNB4	G protein subunit beta 4	3	179396088	179451476	protein coding	-1	1	Down	No	No	No	No	No	No	No	No	No	No	No	No	No	No	No	No	Yes	No	Yes	No	No	No	No	No	No	No	No	No	No	No	No	0.101734	0.0731516	0.150662	-0.0448965	0.353364	-0.139136	0.0470063	-0.168917
P2RX7	ENSG00000089041	P2RX7	purinergic receptor P2X 7	12	121132819	121188032	protein coding	1	1	Down	No	No	No	No	No	No	No	No	No	No	No	No	No	No	No	No	Yes	No	Yes	No	No	No	No	No	No	No	No	No	No	No	No	0.010706	0.090863	-0.0313563	-0.069607	0.128866	-0.0312633	-0.0768524	0.0511328
ODF3B	ENSG00000177989	ODF3B	outer dense fiber of sperm tails 3B	22	50529710	50532580	protein coding	-1	1	Down	No	No	No	No	No	No	No	No	No	No	No	No	No	No	No	No	Yes	No	Yes	No	No	No	No	No	No	No	No	No	No	No	No	0.135335	0.00154606	0.00985635	-0.675134	0.120939	0.0343787	-0.772106	-0.107442
ZMYND15	ENSG00000141497	ZMYND15	zinc finger MYND-type containing 15	17	4739833	4746119	protein coding	1	1	Down	No	No	No	No	No	No	No	No	No	No	No	No	No	No	No	No	Yes	No	Yes	No	No	No	No	No	No	No	No	No	No	No	No	0.102202	-0.196382	-0.0441056	-0.00864014	0.28911	0.135628	-0.541318	0.607169
KCNE3	ENSG00000175538	KCNE3	potassium voltage-gated channel subfamily E regulatory subunit 3	11	74454841	74467729	protein coding	-1	1	Down	No	No	No	No	No	No	No	No	No	No	No	No	No	No	No	No	Yes	No	Yes	No	No	No	No	No	No	No	No	No	No	No	No	0.0259992	0.162109	0.0392869	-0.345442	0.118284	-0.261615	-0.214491	0.317207
TMEM150B	ENSG00000180061	TMEM150B	transmembrane protein 150B	19	55312801	55334048	protein coding	-1	1	Down	No	No	No	No	No	No	No	No	No	No	No	No	No	No	No	No	Yes	No	Yes	No	No	No	No	No	No	No	No	No	No	No	No	0.230366	0.104759	0.0395686	-0.292926	-0.0024334	-0.0605683	-0.29896	0.00258561
CD80	ENSG00000121594	CD80	CD80 molecule	3	119524293	119559614	protein coding	-1	1	Down	No	No	No	No	No	No	No	No	No	No	No	No	No	No	No	No	Yes	No	Yes	No	No	No	No	No	No	No	No	No	No	No	No	0.114825	-0.420051	0.122196	-0.153026	-0.51616	0.0339996	0.317115	0.0409779
RAB32	ENSG00000118508	RAB32	RAB32, member RAS oncogene family	6	146543833	146554953	protein coding	1	1	Down	No	No	No	No	No	No	No	No	No	No	No	No	No	No	No	No	Yes	No	Yes	No	No	No	No	No	No	No	No	No	No	No	No	-0.0923736	0.025705	0.384255	-0.675314	-0.283575	-0.383249	-0.107315	-0.100102
ABCA6	ENSG00000154262	ABCA6	ATP binding cassette subfamily A member 6	17	69078702	69141895	protein coding	-1	1	Down	No	No	No	No	No	No	No	No	No	No	No	No	No	No	No	No	Yes	No	Yes	No	No	No	No	No	No	No	No	No	No	No	No	0.0863124	0.635592	0.0206193	0.0869598	0.465732	-0.106044	0.290571	0.241258
SLCO5A1	ENSG00000137571	SLCO5A1	solute carrier organic anion transporter family member 5A1	8	69667046	69834978	protein coding	-1	1	Down	No	No	No	No	No	No	No	No	No	No	No	No	No	No	No	No	Yes	No	Yes	No	No	No	No	No	No	No	No	No	No	No	No	0.352135	-0.0109635	0.297572	-0.332903	-0.442631	0.161999	-0.0646327	0.159873
LDLRAD3	ENSG00000179241	LDLRAD3	low density lipoprotein receptor class A domain containing 3	11	35943981	36232136	protein coding	1	1	Down	No	No	No	No	No	No	No	No	No	No	No	No	No	No	No	No	Yes	No	Yes	No	No	No	No	No	No	No	No	No	No	No	No	0.357858	0.368152	-0.0786807	-0.347655	0.788966	-0.312592	-0.889901	0.465782
BMP8A	ENSG00000183682	BMP8A	bone morphogenetic protein 8a	1	39491636	39529869	protein coding	1	1	Up	No		No	No	No	No	No	No	No		No	No	No	No		No	Yes	No	Yes	No	No	No	No	No	No	No	No	No	No	No	No	-0.464842		-0.345233	0.678208	0.666373	-0.250544	0.142576	-0.256802
CXCL10	ENSG00000169245	CXCL10	C-X-C motif chemokine ligand 10	4	76021118	76023497	protein coding	-1	1	Down	No		No	No	No	No	No	No	No		No	No	No	No		No	Yes	No	Yes	No	No	No	No	No	No	No	No	No	No	No	No	-0.26245		0.206839	-0.210001	-0.0738316	0.562702	0.306907	-0.752862
PDK4	ENSG00000004799	PDK4	pyruvate dehydrogenase kinase 4	7	95583499	95596516	protein coding	-1	1	Up	No	No	No		No	No	No	No	No	No	No		No	No	Yes	No		No	Yes	No	No	No	No	No	No	No	No	No	No	No	No	0.427253	-0.411861	-0.195435		-1.12029	-1.08498	-0.804795	-0.695205
CYB561A3	ENSG00000162144	CYB561A3	cytochrome b561 family member A3	11	61348754	61362283	protein coding	-1	1	Down	No	No	No	No	No	No	No	No	No	No	No	No	No	Yes	No	No	No	No	Yes	No	No	No	No	No	No	No	No	No	No	No	No	-0.00270664	0.105426	-0.029421	-0.0809365	0.11048	-0.0914319	-0.274739	0.114673
SLAMF7	ENSG00000026751	SLAMF7	SLAM family member 7	1	160739057	160754821	protein coding	1	1	Down	No	No	No	No	No	No	No	No	No	No	No	No	No	Yes	No	No	No	No	Yes	No	No	No	No	No	No	No	No	No	No	No	No	-0.0474915	0.132079	0.00623447	0.0104678	-0.152984	0.0100666	0.0822707	-0.00789144
PEA15	ENSG00000162734	PEA15	proliferation and apoptosis adaptor protein 15	1	160205380	160215376	protein coding	1	1	Down	No	No	No	No	No	No	No	No	No	No	No	No	No	Yes	No	No	No	No	Yes	No	No	No	No	No	No	No	No	No	No	No	No	-0.0961891	-0.0818302	-0.0618046	-0.0588775	-0.0480553	-0.102564	-0.306766	0.0470766
CTNND1	ENSG00000198561	CTNND1	catenin delta 1	11	57753243	57819546	protein coding	1	1	Down	No	No	No	No	No	No	No	No	No	No	No	No	No	Yes	No	No	No	No	Yes	No	No	No	No	No	No	No	No	No	No	No	No	-0.0429596	0.18044	-0.0730983	-0.0728955	-0.420599	-0.141631	0.0376816	-0.247213
SAMSN1	ENSG00000155307	SAMSN1	SAM domain, SH3 domain and nuclear localization signals 1	21	14485228	14658821	protein coding	-1	1	Down	No	No	No	No	No	No	No	No	No	No	No	No	No	Yes	No	No	No	No	Yes	No	No	No	No	No	No	No	No	No	No	No	No	-0.0952197	-0.376019	0.142887	-0.0440946	-0.16595	0.00231708	0.152525	-0.0946603
HLA-DPA1	ENSG00000231389	HLA-DPA1	major histocompatibility complex, class II, DP alpha 1	6	33064569	33080775	protein coding	-1	1	Down	No	No	No	No	No	No	No	No	No	No	No	No	No	Yes	No	No	No	No	Yes	No	No	No	No	No	No	No	No	No	No	No	No	0.260151	0.18692	0.157854	0.114606	-0.101043	-0.118275	-0.179566	0.0174122
NAIP	ENSG00000249437	NAIP	NLR family apoptosis inhibitory protein	5	70968166	71025339	protein coding	-1	1	Down	No	No	No	No	No	No	No	No	No	No	No	No	No	Yes	No	No	No	No	Yes	No	No	No	No	No	No	No	No	No	No	No	No	0.0888468	-0.104033	-0.012931	-0.0363466	-0.297966	-0.104214	0.182416	-0.329481
RNF19B	ENSG00000116514	RNF19B	ring finger protein 19B	1	32936445	32964809	protein coding	-1	1	Down	No	No	No	No	No	No	No	No	No	No	No	No	No	Yes	No	No	No	No	Yes	No	No	No	No	No	No	No	No	No	No	No	No	-0.115841	-0.262119	-0.0643742	-0.267355	0.123456	-0.0287824	-0.231066	0.0765006
NAGA	ENSG00000198951	NAGA	alpha-N-acetylgalactosaminidase	22	42058334	42070842	protein coding	-1	1	Down	No	No	No	No	No	No	No	No	No	No	No	No	No	Yes	No	No	No	No	Yes	No	No	No	No	No	No	No	No	No	No	No	No	0.13186	0.101631	0.0195239	-0.021775	0.00146063	-0.111155	-0.292667	0.0527201
RGS12	ENSG00000159788	RGS12	regulator of G protein signaling 12	4	3293028	3439913	protein coding	1	1	Down	No	No	No	No	No	No	No	No	No	No	No	No	No	Yes	No	No	No	No	Yes	No	No	No	No	No	No	No	No	No	No	No	No	0.131379	0.293996	0.182379	-0.316512	0.0931395	-0.320324	-0.493878	0.240925
NFE2L3	ENSG00000050344	NFE2L3	nuclear factor, erythroid 2 like 3	7	26152198	26187137	protein coding	1	1	Down	No	No	No	No	No	No	No	No	No	No	No	No	No	Yes	No	No	No	No	Yes	No	No	No	No	No	No	No	No	No	No	No	No	-0.0186621	0.189038	0.137965	-0.235091	0.33469	-0.040557	-0.0298187	0.0430693
SCARF1	ENSG00000074660	SCARF1	scavenger receptor class F member 1	17	1633858	1645744	protein coding	-1	1	Down	No	No	No	No	No	No	No	No	No	No	No	No	No	Yes	No	No	No	No	Yes	No	No	No	No	No	No	No	No	No	No	No	No	0.0548784	0.436975	-0.0788011	-0.0173445	0.458111	0.292751	-0.136363	0.0166894
GPR141	ENSG00000187037	GPR141	G protein-coupled receptor 141	7	37683796	37833788	protein coding	1	1	Down	No	No	No	No	No	No	No	No	No	No	No	No	No	Yes	No	No	No	No	Yes	No	No	No	No	No	No	No	No	No	No	No	No	-0.166594	0.0816696	-0.082015	-0.275171	-0.368777	0.00749912	-0.0438035	-0.00684717
HRH2	ENSG00000113749	HRH2	histamine receptor H2	5	175658030	175710756	protein coding	1	1	Down	No	No	No	No	No	No	No	No	No	No	No	No	No	Yes	No	No	No	No	Yes	No	No	No	No	No	No	No	No	No	No	No	No	0.0639052	0.17952	-0.0021051	0.176352	-0.184253	-0.26042	-0.760882	0.507939
PC	ENSG00000173599	PC	pyruvate carboxylase	11	66848417	66958386	protein coding	-1	1	Down	No	No	No	No	No	No	No	No	No	No	No	No	No	Yes	No	No	No	No	Yes	No	No	No	No	No	No	No	No	No	No	No	No	0.00768193	0.324813	0.145605	-0.0584998	-0.219562	-0.35276	-0.165831	0.122404
PSD3	ENSG00000156011	PSD3	pleckstrin and Sec7 domain containing 3	8	18527303	19084730	protein coding	-1	1	Down	No	No	No	No	No	No	No	No	No	No	No	No	No	Yes	No	No	No	No	Yes	No	No	No	No	No	No	No	No	No	No	No	No	-0.21478	0.0565985	-0.424155	-0.273461	-0.686652	-0.0682411	0.388939	-0.0924786
PRR11	ENSG00000068489	PRR11	proline rich 11	17	59155732	59206709	protein coding	1	1	Down	No	No	No	No	No	No	No	No	No	No	No	No	No	Yes	No	No	No	No	Yes	No	No	No	No	No	No	No	No	No	No	No	No	0.0625428	0.307551	0.122057	-0.201601	-0.0210261	0.162156	-0.171911	0.605966
SCN1B	ENSG00000105711	SCN1B	sodium voltage-gated channel beta subunit 1	19	35030470	35040449	protein coding	1	1	Down	No	No	No	No	No	No	No	No	No	No	No	No	No	Yes	No	No	No	No	Yes	No	No	No	No	No	No	No	No	No	No	No	No	-0.425882	-0.31146	-0.382257	-0.246323	-0.385835	0.277921	0.0396013	0.300991
TNFRSF8	ENSG00000120949	TNFRSF8	TNF receptor superfamily member 8	1	12063303	12144207	protein coding	1	1	Down	No	No	No	No	No	No	No	No	No	No	No	No	No	Yes	No	No	No	No	Yes	No	No	No	No	No	No	No	No	No	No	No	No	-0.338888	-0.151827	-0.138395	0.133499	-0.209502	-0.208155	-0.00711782	0.558876
LILRA4	ENSG00000239961	LILRA4	leukocyte immunoglobulin like receptor A4	19	54333185	54339162	protein coding	-1	1	Down	No		No	No	No	No	No	No	No		No	No	No	Yes		No	No	No	Yes	No	No	No	No	No	No	No	No	No	No	No	No	0.0671056		-0.303189	-0.183387	1.02483	0.0420204	-0.457804	1.1619
CLDN23	ENSG00000253958	CLDN23	claudin 23	8	8701937	8704096	protein coding	1	1	Up	No	No	No		No	No	No	No	No	No	No		No	Yes	No	No		No	Yes	No	No	No	No	No	No	No	No	No	No	No	No	0.455389	-0.0636962	-0.419037		0.15393	-0.471465	-0.677227	-0.459848
PRSS36	ENSG00000178226	PRSS36	serine protease 36	16	31138926	31150083	protein coding	-1	1	Up	No	No	No		No	No	No	No	No	No	No		No	Yes	No	No		No	Yes	No	No	No	No	No	No	No	No	No	No	No	No	0.089831	0.26782	-0.245793		1.06107	-0.373206	-0.441687	-0.569949
LMTK2	ENSG00000164715	LMTK2	lemur tyrosine kinase 2	7	98106862	98209638	protein coding	1	1	Up	No	No	No	No	No	No	No	No	No	No	No	No	No	No	No	Yes	No	No	Yes	No	No	No	No	No	No	No	No	No	No	No	No	0.0259654	-0.112607	0.0417095	0.124751	0.0218333	-0.0043012	0.0169782	0.0671358
GRK5	ENSG00000198873	GRK5	G protein-coupled receptor kinase 5	10	119207571	119459745	protein coding	1	1	Up	No	No	No	No	No	No	No	No	No	No	No	No	No	No	No	Yes	No	No	Yes	No	No	No	No	No	No	No	No	No	No	No	No	0.103059	-0.148378	0.0478939	0.0432199	0.0702501	0.0661624	-0.129129	0.0471459
ABHD5	ENSG00000011198	ABHD5	abhydrolase domain containing 5, lysophosphatidic acid acyltransferase	3	43690108	43734371	protein coding	1	1	Up	No	No	No	No	No	No	No	No	No	No	No	No	No	No	No	Yes	No	No	Yes	No	No	No	No	No	No	No	No	No	No	No	No	0.135565	0.0643407	0.0523759	0.0455878	-0.254449	-0.213843	0.212492	-0.0859694
PLD1	ENSG00000075651	PLD1	phospholipase D1	3	171600404	171810950	protein coding	-1	1	Up	No	No	No	No	No	No	No	No	No	No	No	No	No	No	No	Yes	No	No	Yes	No	No	No	No	No	No	No	No	No	No	No	No	-0.185872	-0.0724774	-0.0226941	-0.247335	-0.114987	-0.0744489	-0.0465302	-0.0902322
SLC22A23	ENSG00000137266	SLC22A23	solute carrier family 22 member 23	6	3268962	3457050	protein coding	-1	1	Up	No	No	No	No	No	No	No	No	No	No	No	No	No	No	No	Yes	No	No	Yes	No	No	No	No	No	No	No	No	No	No	No	No	-0.0132201	0.135899	-0.0428972	0.0158993	-0.130186	-0.143062	0.0312544	0.177677
LPL	ENSG00000175445	LPL	lipoprotein lipase	8	19901717	19967259	protein coding	1	1	Up	No	No	No	No	No	No	No	No	No	No	No	No	No	No	No	Yes	No	No	Yes	No	No	No	No	No	No	No	No	No	No	No	No	0.154284	0.162599	0.857808	0.140938	-0.21627	-0.718544	-0.737964	-0.823558
SCIMP	ENSG00000161929	SCIMP	SLP adaptor and CSK interacting membrane protein	17	5208920	5234860	protein coding	-1	1	Up	No	No	No	No	No	No	No	No	No	No	No	No	No	No	No	Yes	No	No	Yes	No	No	No	No	No	No	No	No	No	No	No	No	0.278662	0.0880124	0.0549134	0.155215	0.333082	-0.0215607	0.204072	0.115836
GSDME	ENSG00000105928	GSDME	gasdermin E	7	24698355	24757940	protein coding	-1	1	Up	No	No	No	No	No	No	No	No	No	No	No	No	No	No	No	Yes	No	No	Yes	No	No	No	No	No	No	No	No	No	No	No	No	-0.325894	-0.352872	-0.251644	0.111648	0.00652048	-0.0917836	-0.344197	-0.748684
MT1G	ENSG00000125144	MT1G	metallothionein 1G	16	56666730	56668065	protein coding	-1	1	Up	No	No	No	No	No	No	No	No	No	No	No	No	No	No	No	Yes	No	No	Yes	No	No	No	No	No	No	No	No	No	No	No	No	0.192898	0.238701	0.079326	-0.492012	-0.286286	-0.28937	0.0777235	1.55657
PHOSPHO1	ENSG00000173868	PHOSPHO1	phosphoethanolamine/phosphocholine phosphatase 1	17	49223366	49230787	protein coding	-1	1	Up	No	No	No	No	No	No	No	No	No	No	No	No	No	No	No	Yes	No	No	Yes	No	No	No	No	No	No	No	No	No	No	No	No	-0.335773	0.923701	0.724022	0.0110929	0.305573	-0.109202	-0.761943	0.0566062
CYBB	ENSG00000165168	CYBB	cytochrome b-245 beta chain	X	37780059	37813461	protein coding	1	1	Down	No	No	No	No	No	No	No	No	No	No	No	No	No	No	No	Yes	No	No	Yes	No	No	No	No	No	No	No	No	No	No	No	No	0.0156271	0.070601	0.101593	-0.185093	0.0455414	-0.149954	0.0340429	0.0922246
ATP13A3	ENSG00000133657	ATP13A3	ATPase 13A3	3	194402672	194498364	protein coding	-1	1	Down	No	No	No	No	No	No	No	No	No	No	No	No	No	No	No	Yes	No	No	Yes	No	No	No	No	No	No	No	No	No	No	No	No	-0.19681	-0.325185	-0.0823717	0.0222083	-0.19088	-0.0297601	0.26213	-0.148365
DOCK10	ENSG00000135905	DOCK10	dedicator of cytokinesis 10	2	224765090	225042468	protein coding	-1	1	Down	No	No	No	No	No	No	No	No	No	No	No	No	No	No	No	Yes	No	No	Yes	No	No	No	No	No	No	No	No	No	No	No	No	-0.0474075	-0.0802753	-0.0173211	-0.00610227	-0.0777613	-0.0363582	0.0509651	0.0542745
NIBAN2	ENSG00000136830	NIBAN2	niban apoptosis regulator 2	9	127505339	127578989	protein coding	-1	1	Down	No	No	No	No	No	No	No	No	No	No	No	No	No	No	No	Yes	No	No	Yes	No	No	No	No	No	No	No	No	No	No	No	No	-0.0272117	-0.0246679	-0.0376809	-0.273596	0.241939	-0.0439595	-0.425848	0.290408
ADAM8	ENSG00000151651	ADAM8	ADAM metallopeptidase domain 8	10	133262420	133276868	protein coding	-1	1	Down	No	No	No	No	No	No	No	No	No	No	No	No	No	No	No	Yes	No	No	Yes	No	No	No	No	No	No	No	No	No	No	No	No	0.0503189	0.0672808	0.00746791	0.0072592	0.173554	-0.0708402	-0.439036	0.20475
EMP1	ENSG00000134531	EMP1	epithelial membrane protein 1	12	13196723	13219941	protein coding	1	1	Down	No	No	No	No	No	No	No	No	No	No	No	No	No	No	No	Yes	No	No	Yes	No	No	No	No	No	No	No	No	No	No	No	No	0.0058718	-0.248738	-0.10784	0.0916241	-0.268182	-0.260308	-0.0917671	0.00574054
SGK1	ENSG00000118515	SGK1	serum/glucocorticoid regulated kinase 1	6	134169246	134318112	protein coding	-1	1	Down	No	No	No	No	No	No	No	No	No	No	No	No	No	No	No	Yes	No	No	Yes	No	No	No	No	No	No	No	No	No	No	No	No	-0.0871294	0.0289666	-0.111301	-0.00707511	-0.153753	-0.243637	-0.0835816	-0.100003
POU2F2	ENSG00000028277	POU2F2	POU class 2 homeobox 2	19	42086110	42196585	protein coding	-1	1	Down	No	No	No	No	No	No	No	No	No	No	No	No	No	No	No	Yes	No	No	Yes	No	No	No	No	No	No	No	No	No	No	No	No	-0.0626648	0.084686	-0.0889821	0.00647516	-0.029011	0.114874	-0.221654	0.125237
MTSS1	ENSG00000170873	MTSS1	MTSS I-BAR domain containing 1	8	124550784	124728473	protein coding	-1	1	Down	No	No	No	No	No	No	No	No	No	No	No	No	No	No	No	Yes	No	No	Yes	No	No	No	No	No	No	No	No	No	No	No	No	-0.110701	-0.0655936	-0.0197354	0.147554	-0.00137591	-0.0120818	-0.169033	0.0900749
ANTXR2	ENSG00000163297	ANTXR2	ANTXR cell adhesion molecule 2	4	79901146	80125454	protein coding	-1	1	Down	No	No	No	No	No	No	No	No	No	No	No	No	No	No	No	Yes	No	No	Yes	No	No	No	No	No	No	No	No	No	No	No	No	-0.0657775	-0.1459	-0.0809342	-0.138912	-0.0062798	-0.0868965	0.0618882	-0.0139051
CCR5	ENSG00000160791	CCR5	C-C motif chemokine receptor 5	3	46370854	46376206	protein coding	1	1	Down	No	No	No	No	No	No	No	No	No	No	No	No	No	No	No	Yes	No	No	Yes	No	No	No	No	No	No	No	No	No	No	No	No	0.0638172	-0.0680948	0.0509626	-0.123194	-0.0256776	0.0619555	-0.173881	-0.0154566
ALCAM	ENSG00000170017	ALCAM	activated leukocyte cell adhesion molecule	3	105366909	105576900	protein coding	1	1	Down	No	No	No	No	No	No	No	No	No	No	No	No	No	No	No	Yes	No	No	Yes	No	No	No	No	No	No	No	No	No	No	No	No	0.0542457	-0.0449416	0.080427	0.0452776	-0.0448338	-0.255863	-0.0164626	-0.0766339
ATP6V0A1	ENSG00000033627	ATP6V0A1	ATPase H+ transporting V0 subunit a1	17	42458844	42522582	protein coding	1	1	Down	No	No	No	No	No	No	No	No	No	No	No	No	No	No	No	Yes	No	No	Yes	No	No	No	No	No	No	No	No	No	No	No	No	0.0608161	0.00408896	-0.0767314	-0.210303	0.165125	-0.0357056	-0.12591	-0.0028049
ASPH	ENSG00000198363	ASPH	aspartate beta-hydroxylase	8	61500556	61714640	protein coding	-1	1	Down	No	No	No	No	No	No	No	No	No	No	No	No	No	No	No	Yes	No	No	Yes	No	No	No	No	No	No	No	No	No	No	No	No	-0.00329678	-0.221914	-0.15139	-0.00376011	-0.176213	0.0462594	0.0549305	0.00607101
TMEM106A	ENSG00000184988	TMEM106A	transmembrane protein 106A	17	43211835	43220041	protein coding	1	1	Down	No	No	No	No	No	No	No	No	No	No	No	No	No	No	No	Yes	No	No	Yes	No	No	No	No	No	No	No	No	No	No	No	No	-0.0115242	-0.134038	-0.0261569	-0.19113	0.0915704	0.160929	-0.0759355	0.0226794
PTGER2	ENSG00000125384	PTGER2	prostaglandin E receptor 2	14	52314305	52328598	protein coding	1	1	Down	No	No	No	No	No	No	No	No	No	No	No	No	No	No	No	Yes	No	No	Yes	No	No	No	No	No	No	No	No	No	No	No	No	0.110037	-0.190642	0.0463514	0.0490268	0.146855	-0.110393	-0.132092	0.0183528
SQLE	ENSG00000104549	SQLE	squalene epoxidase	8	124998497	125022283	protein coding	1	1	Down	No	No	No	No	No	No	No	No	No	No	No	No	No	No	No	Yes	No	No	Yes	No	No	No	No	No	No	No	No	No	No	No	No	0.06862	-0.0525966	-0.105207	-0.0553826	-0.0604361	-0.174344	0.0930284	0.0522535
CXCL3	ENSG00000163734	CXCL3	C-X-C motif chemokine ligand 3	4	74036589	74038807	protein coding	-1	1	Down	No	No	No	No	No	No	No	No	No	No	No	No	No	No	No	Yes	No	No	Yes	No	No	No	No	No	No	No	No	No	No	No	No	-0.150195	-1.28515	-0.208874	0.114159	-0.101911	0.170148	0.047649	0.236726
ATP8B4	ENSG00000104043	ATP8B4	ATPase phospholipid transporting 8B4 (putative)	15	49858238	50182817	protein coding	-1	1	Down	No	No	No	No	No	No	No	No	No	No	No	No	No	No	No	Yes	No	No	Yes	No	No	No	No	No	No	No	No	No	No	No	No	0.138765	-0.11162	0.124856	0.176398	-0.196703	-0.187693	0.0812153	0.00180487
TNF	ENSG00000232810	TNF	tumor necrosis factor	6	31575565	31578336	protein coding	1	1	Down	No	No	No	No	No	No	No	No	No	No	No	No	No	No	No	Yes	No	No	Yes	No	No	No	No	No	No	No	No	No	No	No	No	0.0186534	0.10218	-0.0394991	0.0634276	-0.0618749	-0.0680242	-0.512746	0.253381
C1orf162	ENSG00000143110	C1orf162	chromosome 1 open reading frame 162	1	111473792	111478512	protein coding	1	1	Down	No	No	No	No	No	No	No	No	No	No	No	No	No	No	No	Yes	No	No	Yes	No	No	No	No	No	No	No	No	No	No	No	No	0.0112232	-0.0359167	-0.0652146	0.19897	0.0996266	-0.132612	0.13195	0.0114204
LILRA2	ENSG00000239998	LILRA2	leukocyte immunoglobulin like receptor A2	19	54572920	54590287	protein coding	1	1	Down	No	No	No	No	No	No	No	No	No	No	No	No	No	No	No	Yes	No	No	Yes	No	No	No	No	No	No	No	No	No	No	No	No	-0.125288	0.138047	-0.104983	-0.143363	0.32779	-0.15949	-0.31047	0.360047
TNFRSF11A	ENSG00000141655	TNFRSF11A	TNF receptor superfamily member 11a	18	62325287	62391288	protein coding	1	1	Down	No	No	No	No	No	No	No	No	No	No	No	No	No	No	No	Yes	No	No	Yes	No	No	No	No	No	No	No	No	No	No	No	No	-0.225844	-0.43088	0.409892	0.132627	-0.137817	-0.452184	-0.120667	-0.0616303
EGR3	ENSG00000179388	EGR3	early growth response 3	8	22687659	22693480	protein coding	-1	1	Down	No	No	No	No	No	No	No	No	No	No	No	No	No	No	No	Yes	No	No	Yes	No	No	No	No	No	No	No	No	No	No	No	No	-0.179577	-0.359767	0.282507	0.294808	0.709394	0.159076	-0.34806	0.277062
LIMS3	ENSG00000256977	LIMS3	LIM zinc finger domain containing 3	2	109898428	109924868	protein coding	1	1	Down	No	No	No	No	No	No	No	No	No	No	No	No	No	No	No	Yes	No	No	Yes	No	No	No	No	No	No	No	No	No	No	No	No	0.904955	-0.537927	-0.742935	-1.41427	-0.390834	-0.483741	0.86824	-1.02358
FCER2	ENSG00000104921	FCER2	Fc fragment of IgE receptor II	19	7688758	7702146	protein coding	-1	1	Down	No	No	No	No	No	No	No	No	No	No	No	No	No	No	No	Yes	No	No	Yes	No	No	No	No	No	No	No	No	No	No	No	No	0.204542	0.717027	0.0419317	-0.607898	0.501864	0.323578	0.421654	0.182002
EPS8	ENSG00000151491	EPS8	epidermal growth factor receptor pathway substrate 8	12	15620134	15882329	protein coding	-1	1	Down	No	No	No	No	No	No	No	No	No	No	No	No	No	No	No	Yes	No	No	Yes	No	No	No	No	No	No	No	No	No	No	No	No	0.418165	0.192455	0.277023	-0.427089	0.658303	0.09258	0.0163834	-0.240591
CHAC1	ENSG00000128965	CHAC1	ChaC glutathione specific gamma-glutamylcyclotransferase 1	15	40952962	40956512	protein coding	1	1	Up	No		No		No	No	No	No	No		No		No	No		Yes		No	Yes	No	No	No	No	No	No	No	No	No	No	No	No	-0.512318		-0.334107		1.16953	-0.113048	-0.144987	0.000675332
RFX8	ENSG00000196460	RFX8	regulatory factor X8	2	101397359	101475112	protein coding	-1	1	Up	No		No		No	No	No	No	No		No		No	No		Yes		No	Yes	No	No	No	No	No	No	No	No	No	No	No	No	-0.0972418		-0.411761		0.0870101	0.581254	-0.219832	0.31899
PEX11G	ENSG00000104883	PEX11G	peroxisomal biogenesis factor 11 gamma	19	7476875	7497449	protein coding	-1	1	Up	No		No		No	No	No	No	No		No		No	No		Yes		No	Yes	No	No	No	No	No	No	No	No	No	No	No	No	-0.299819		1.11218		-0.564598	1.34691	-0.073536	-0.186587
AD000671.2	ENSG00000267120		novel transcript	19	35739252	35745432	protein coding	-1	1	Down	No	No	No	No	No	No	No	No	No	No	No	No	No	No	No	No	No	Yes	Yes	No	No	No	No	No	No	No	No	No	No	No	No	0.710054	1.29546	-0.12771	0.142238	0.201847	0.201928	0.269682	0.0080754
CD9	ENSG00000010278	CD9	CD9 molecule	12	6199715	6238271	protein coding	1	1	Down	No	No	No	No	No	No	No	No	No	No	No	No	No	No	No	No	No	No	No	No	No	No	No	Yes	Yes	No	No	No	No	No	No	0.154789	0.156255	0.184355	0.256691	0.143502	-0.4588	-0.186369	-0.207314
CD101	ENSG00000134256	CD101	CD101 molecule	1	117001750	117036476	protein coding	1	1	Up	No	No	No	No	No	No	No	No	No	No	No	No	No	No	No	No	No	No	No	No	No	No	Yes	No	Yes	No	No	No	No	No	No	0.345114	-0.00126056	0.171534	-0.147964	0.144877	-0.0654359	-0.111034	-0.0789684
MOB3C	ENSG00000142961	MOB3C	MOB kinase activator 3C	1	46607715	46616884	protein coding	-1	1	Down	No	No	No	No	No	No	No	No	No	No	No	No	No	No	No	No	No	No	No	No	No	No	Yes	No	Yes	No	No	No	No	No	No	-0.00905792	0.04481	0.00564327	-0.177904	0.0694164	0.126437	-0.342267	0.0894786
DAGLA	ENSG00000134780	DAGLA	diacylglycerol lipase alpha	11	61680391	61747001	protein coding	1	1	Down	No	No	No	No	No	No	No	No	No	No	No	No	No	No	No	No	No	No	No	No	No	No	Yes	No	Yes	No	No	No	No	No	No	0.143475	0.307222	0.186462	-0.0444893	0.278229	0.012735	-0.531601	0.255707
EPOP	ENSG00000273604	EPOP	elongin BC and polycomb repressive complex 2 associated protein	17	38671703	38674957	protein coding	-1	1	Down	No	No	No	No	No	No	No	No	No	No	No	No	No	No	No	No	No	No	No	No	No	No	Yes	No	Yes	No	No	No	No	No	No	-0.103304	-0.0899432	-0.152421	-0.136513	0.298455	0.250323	-0.25228	-0.00802015
PTMS	ENSG00000159335	PTMS	parathymosin	12	6765516	6770952	protein coding	1	1	Down	No	No	No	No	No	No	No	No	No	No	No	No	No	No	No	No	No	No	No	No	No	No	Yes	No	Yes	No	No	No	No	No	No	0.059513	0.178022	-0.0809064	-0.242485	0.230161	0.023907	-0.689548	0.144833
CACNA1C	ENSG00000151067	CACNA1C	calcium voltage-gated channel subunit alpha1 C	12	1970786	2697950	protein coding	1	1	Down	No	No	No	No	No	No	No	No	No	No	No	No	No	No	No	No	No	No	No	No	No	No	Yes	No	Yes	No	No	No	No	No	No	-0.149097	0.370923	-0.453558	0.293659	-1.27361	0.263106	-0.281068	0.304153
FAM72A	ENSG00000196550	FAM72A	family with sequence similarity 72 member A	1	206186179	206204414	protein coding	-1	1	Down	No	No	No	No	No	No	No	No	No	No	No	No	No	No	No	No	No	No	No	No	No	No	Yes	No	Yes	No	No	No	No	No	No	0.838524	0.0652654	-0.112902	0.227837	0.387114	-0.246765	-0.298327	0.913699
PTK6	ENSG00000101213	PTK6	protein tyrosine kinase 6	20	63528001	63537376	protein coding	-1	1	Up	No		No		No	No	No	No	No		No		No	No		No		No	No	No	No	No	Yes	No	Yes	No	No	No	No	No	No	0.611641		0.509041		0.915466	-0.0744272	-0.257085	0.382112
PRCP	ENSG00000137509	PRCP	prolylcarboxypeptidase	11	82822936	82970584	protein coding	-1	1	Down	No	No	No	No	No	No	No	No	No	No	No	No	No	No	No	No	No	No	No	No	No	Yes	No	No	Yes	No	No	No	No	No	No	0.109485	0.299178	0.148549	0.0322123	-0.702586	-0.177014	0.122043	-0.0969788
ACP5	ENSG00000102575	ACP5	acid phosphatase 5, tartrate resistant	19	11574660	11579008	protein coding	-1	1	Down	No	No	No	No	No	No	No	No	No	No	No	No	No	No	No	No	No	No	No	No	No	Yes	No	No	Yes	No	No	No	No	No	No	0.037043	0.256043	-0.11161	-0.0776131	0.205882	-0.450199	-0.545128	-0.290095
ENTPD7	ENSG00000198018	ENTPD7	ectonucleoside triphosphate diphosphohydrolase 7	10	99659509	99711241	protein coding	1	1	Down	No	No	No	No	No	No	No	No	No	No	No	No	No	No	No	No	No	No	No	No	No	Yes	No	No	Yes	No	No	No	No	No	No	-0.0506414	-0.432511	-0.0711582	0.108586	-0.362532	-0.0346876	0.263144	0.0967863
NOD2	ENSG00000167207	NOD2	nucleotide binding oligomerization domain containing 2	16	50693588	50734041	protein coding	1	1	Down	No	No	No	No	No	No	No	No	No	No	No	No	No	No	No	No	No	No	No	No	No	Yes	No	No	Yes	No	No	No	No	No	No	0.140212	-0.270816	0.0201876	-0.129606	0.0168311	-0.00449975	-0.262921	0.260004
OAF	ENSG00000184232	OAF	out at first homolog	11	120211032	120230334	protein coding	1	1	Down	No	No	No	No	No	No	No	No	No	No	No	No	No	No	No	No	No	No	No	No	No	Yes	No	No	Yes	No	No	No	No	No	No	0.122423	-0.156673	-0.0117262	-0.135776	0.294244	-0.211572	-0.260356	-0.194331
ASRGL1	ENSG00000162174	ASRGL1	asparaginase and isoaspartyl peptidase 1	11	62337448	62393412	protein coding	1	1	Down	No	No	No	No	No	No	No	No	No	No	No	No	No	No	No	No	No	No	No	No	No	Yes	No	No	Yes	No	No	No	No	No	No	0.106378	0.27048	0.151543	-0.279785	0.551895	-0.447386	-0.294165	-0.232249
PLB1	ENSG00000163803	PLB1	phospholipase B1	2	28457145	28644142	protein coding	1	1	Down	No	No	No	No	No	No	No	No	No	No	No	No	No	No	No	No	No	No	No	No	No	Yes	No	No	Yes	No	No	No	No	No	No	0.472698	-0.0523504	0.011713	-0.0689862	-0.299469	0.265836	0.133209	0.412726
STEAP3	ENSG00000115107	STEAP3	STEAP3 metalloreductase	2	119223831	119265652	protein coding	1	1	Down	No	No	No	No	No	No	No	No	No	No	No	No	No	No	No	No	No	No	No	No	No	Yes	No	No	Yes	No	No	No	No	No	No	0.170362	0.302481	-0.270633	-0.0868631	0.463978	-0.0723514	-0.49585	1.49266
SLC22A4	ENSG00000197208	SLC22A4	solute carrier family 22 member 4	5	132294394	132344190	protein coding	1	1	Down	No	No	No	No	No	No	No	No	No	No	No	No	No	No	No	No	No	No	No	No	No	Yes	No	No	Yes	No	No	No	No	No	No	0.0856967	-0.572566	-0.251431	0.364448	0.266102	0.141274	-0.334418	-0.977219
TYROBP	ENSG00000011600	TYROBP	transmembrane immune signaling adaptor TYROBP	19	35904401	35908295	protein coding	-1	1	Down	No	No	No	No	No	No	No	No	No	No	No	No	No	No	No	No	No	No	No	No	No	No	No	No	No	No	Yes	No	No	Yes	No	0.0823892	0.0066474	0.000877741	-0.114906	0.0814068	-0.231354	-0.382311	0.219299
DUSP1	ENSG00000120129	DUSP1	dual specificity phosphatase 1	5	172768096	172771195	protein coding	-1	1	Down	No	No	No	No	No	No	No	No	No	No	No	No	No	No	No	No	No	No	No	No	No	No	No	No	No	No	Yes	No	No	Yes	No	-0.0986024	-0.488948	-0.17669	-0.298891	0.170198	-0.0600628	-0.338883	0.19296
RASA4B	ENSG00000170667	RASA4B	RAS p21 protein activator 4B	7	102479976	102517777	protein coding	-1	1	Down	No	No	No	No	No	No	No	No	No	No	No	No	No	No	No	No	No	No	No	No	No	No	No	No	No	No	Yes	No	No	Yes	No	-0.0839292	0.211661	0.0271248	-0.139767	0.260879	-0.300267	-0.186563	0.389853
SOCS3	ENSG00000184557	SOCS3	suppressor of cytokine signaling 3	17	78356778	78360077	protein coding	-1	1	Down	No	No	No	No	No	No	No	No	No	No	No	No	No	No	No	No	No	No	No	No	No	No	No	No	No	No	Yes	No	No	Yes	No	-0.140964	-0.45251	-0.16431	-0.218623	-0.100601	0.0464262	-0.255341	0.180517
FCER1G	ENSG00000158869	FCER1G	Fc fragment of IgE receptor Ig	1	161215234	161220699	protein coding	1	1	Down	No	No	No	No	No	No	No	No	No	No	No	No	No	No	No	No	No	No	No	No	No	No	No	No	No	No	Yes	No	No	Yes	No	0.0227577	-0.13908	-0.324575	0.108563	0.271065	0.034688	-0.0714181	0.0576979
CLEC7A	ENSG00000172243	CLEC7A	C-type lectin domain containing 7A	12	10116777	10130258	protein coding	-1	1	Down	No	No	No	No	No	No	No	No	No	No	No	No	No	No	No	No	No	No	No	No	No	No	No	No	No	No	Yes	No	No	Yes	No	0.00362453	0.191224	0.0416227	-0.0990023	-0.219773	-0.041019	0.189412	0.206553
FMN1	ENSG00000248905	FMN1	formin 1	15	32765544	33194714	protein coding	-1	1	Down	No	No	No	No	No	No	No	No	No	No	No	No	No	No	No	No	No	No	No	No	No	No	No	No	No	No	Yes	No	No	Yes	No	-0.14413	-0.320777	-0.111404	0.0257521	-0.272765	-0.118608	-0.117725	-0.0347589
H1-0	ENSG00000189060	H1-0	H1.0 linker histone	22	37805093	37807436	protein coding	1	1	Down	No	No	No	No	No	No	No	No	No	No	No	No	No	No	No	No	No	No	No	No	No	No	No	No	No	No	Yes	No	No	Yes	No	0.0436714	-0.165302	-0.0208157	-0.233011	0.25051	-0.0982838	-0.194271	0.287617
ACVR2A	ENSG00000121989	ACVR2A	activin A receptor type 2A	2	147844517	147930826	protein coding	1	1	Down	No	No	No	No	No	No	No	No	No	No	No	No	No	No	No	No	No	No	No	No	No	No	No	No	No	No	Yes	No	No	Yes	No	-0.144192	0.0728506	-0.0681283	-0.0589875	-0.422837	-0.0887886	0.245929	-0.04776
AIF1	ENSG00000204472	AIF1	allograft inflammatory factor 1	6	31615217	31617021	protein coding	1	1	Down	No	No	No	No	No	No	No	No	No	No	No	No	No	No	No	No	No	No	No	No	No	No	No	No	No	No	Yes	No	No	Yes	No	0.0938977	0.0053736	0.036773	-0.123601	-0.368917	-0.166691	-0.17026	0.513736
SIRPB1	ENSG00000101307	SIRPB1	signal regulatory protein beta 1	20	1561385	1620061	protein coding	-1	1	Down	No	No	No	No	No	No	No	No	No	No	No	No	No	No	No	No	No	No	No	No	No	No	No	No	No	No	Yes	No	No	Yes	No	0.0686651	0.171608	0.151532	-0.352609	-0.588625	-0.179111	-0.308803	0.314319
LTBR	ENSG00000111321	LTBR	lymphotoxin beta receptor	12	6375045	6391571	protein coding	1	1	Down	No	No	No	No	No	No	No	No	No	No	No	No	No	No	No	No	No	No	No	No	No	No	No	No	No	No	Yes	No	No	Yes	No	0.256342	0.136489	-0.00808359	-0.161509	0.335475	-0.188099	-0.413452	0.307041
GLIS3	ENSG00000107249	GLIS3	GLIS family zinc finger 3	9	3824127	4348392	protein coding	-1	1	Down	No	No	No	No	No	No	No	No	No	No	No	No	No	No	No	No	No	No	No	No	No	No	No	No	No	No	Yes	No	No	Yes	No	-0.292416	-0.249174	-0.127671	0.0499134	-0.0685639	-0.100824	0.0632811	0.0453343
TM6SF1	ENSG00000136404	TM6SF1	transmembrane 6 superfamily member 1	15	83107572	83144854	protein coding	1	1	Down	No	No	No	No	No	No	No	No	No	No	No	No	No	No	No	No	No	No	No	No	No	No	No	No	No	No	Yes	No	No	Yes	No	0.153105	0.190316	0.211634	-0.383526	-0.482432	-0.341999	-0.0821649	-0.0695572
KCTD15	ENSG00000153885	KCTD15	potassium channel tetramerization domain containing 15	19	33795933	33815763	protein coding	1	1	Down	No	No	No	No	No	No	No	No	No	No	No	No	No	No	No	No	No	No	No	No	No	No	No	No	No	No	Yes	No	No	Yes	No	0.498718	0.137573	-0.0940845	-0.193079	0.119784	-0.0553963	-0.293551	0.651129
FILIP1L	ENSG00000168386	FILIP1L	filamin A interacting protein 1 like	3	99830141	100114513	protein coding	-1	1	Down	No	No	No	No	No	No	No	No	No	No	No	No	No	No	No	No	No	No	No	No	No	No	No	No	No	No	Yes	No	No	Yes	No	0.0551975	0.175921	-0.320578	0.185979	0.0100822	-0.193145	-0.319539	0.105341
MMP25	ENSG00000008516	MMP25	matrix metallopeptidase 25	16	3046062	3060726	protein coding	1	1	Down	No	No	No	No	No	No	No	No	No	No	No	No	No	No	No	No	No	No	No	No	No	No	No	No	No	No	Yes	No	No	Yes	No	0.107192	0.313501	-0.236949	-0.172655	-0.0784437	-0.196878	-0.65014	-0.206287
CDC42BPA	ENSG00000143776	CDC42BPA	CDC42 binding protein kinase alpha	1	226989865	227318474	protein coding	-1	1	Down	No	No	No	No	No	No	No	No	No	No	No	No	No	No	No	No	No	No	No	No	No	No	No	No	No	No	Yes	No	No	Yes	No	-0.136499	-0.0333284	0.00793209	-0.512699	0.154464	-0.438937	-0.044735	-0.013571
PANX2	ENSG00000073150	PANX2	pannexin 2	22	50170731	50180295	protein coding	1	1	Down	No	No	No	No	No	No	No	No	No	No	No	No	No	No	No	No	No	No	No	No	No	No	No	No	No	No	Yes	No	No	Yes	No	0.286559	-0.0622684	-0.0425047	-0.528582	0.0557579	-0.407638	-0.466738	-0.146436
MPO	ENSG00000005381	MPO	myeloperoxidase	17	58269855	58280935	protein coding	-1	1	Down	No	No	No	No	No	No	No	No	No	No	No	No	No	No	No	No	No	No	No	No	No	No	No	No	No	No	Yes	No	No	Yes	No	1.75236	-0.0669408	-0.0014882	-0.249393	0.0714036	-0.528375	0.178167	0.188278
CFAP73	ENSG00000186710	CFAP73	cilia and flagella associated protein 73	12	113149858	113159276	protein coding	1	1	Up	No	No	No		No	No	No	No	No	No	No		No	No	No	No		No	No	No	No	No	No	No	No	No	Yes	No	No	Yes	No	-0.512993	0.0531763	0.00929961		-0.494866	-1.08755	-0.489312	-0.0893028
CRABP2	ENSG00000143320	CRABP2	cellular retinoic acid binding protein 2	1	156699606	156705816	protein coding	-1	1	Up	No		No		No	No	No	No	No		No		No	No		No		No	No	No	No	No	No	No	No	No	Yes	No	No	Yes	No	-0.465338		-0.300558		-0.164343	0.102794	-0.780558	-0.0126007
GMPR	ENSG00000137198	GMPR	guanosine monophosphate reductase	6	16238587	16295549	protein coding	1	1	Up	No		No		No	No	No	No	No		No		No	No		No		No	No	No	No	No	No	No	No	No	Yes	No	No	Yes	No	0.268502		-0.453862		-0.171533	0.452202	-0.321775	0.142676
RFPL2	ENSG00000128253	RFPL2	ret finger protein like 2	22	32190435	32205001	protein coding	-1	1	Up			No		No		No	No			No		No			Yes		No	Yes	No	No		No	No	No	No		No	No	No	No			0.283576		-0.585466		-0.152185	-0.420023
MAP3K7CL	ENSG00000156265	MAP3K7CL	MAP3K7 C-terminal like	21	29077471	29175889	protein coding	1	1	Up	No	No	No	No	No	No	No	No	No	No	No	No	No	No	No	No	No	No	No	No	No	No	No	No	No	No	No	Yes	No	Yes	No	-0.168487	-0.676942	0.022663	0.0436445	-0.186135	0.012098	0.18217	0.0843207
TMEM38B	ENSG00000095209	TMEM38B	transmembrane protein 38B	9	105694541	105776629	protein coding	1	1	Up	No	No	No	No	No	No	No	No	No	No	No	No	No	No	No	No	No	No	No	No	No	No	No	No	No	No	No	Yes	No	Yes	No	-0.11169	-0.241128	0.0206667	-0.201828	-0.82792	-0.209625	0.107345	-0.448724
PAPLN	ENSG00000100767	PAPLN	papilin, proteoglycan like sulfated glycoprotein	14	73237497	73274640	protein coding	1	1	Up	No	No	No	No	No	No	No	No	No	No	No	No	No	No	No	No	No	No	No	No	No	No	No	No	No	No	No	Yes	No	Yes	No	-0.0299474	0.221388	-0.0817537	-0.11784	0.333881	-0.225063	-0.746641	-0.362927
BAALC	ENSG00000164929	BAALC	BAALC binder of MAP3K1 and KLF4	8	103140713	103230305	protein coding	1	1	Up	No	No	No	No	No	No	No	No	No	No	No	No	No	No	No	No	No	No	No	No	No	No	No	No	No	No	No	Yes	No	Yes	No	0.228338	-0.0826899	-0.596282	-0.229704	-0.195168	-0.33532	0.472027	0.158201
CD74	ENSG00000019582	CD74	CD74 molecule	5	150400041	150412969	protein coding	-1	1	Down	No	No	No	No	No	No	No	No	No	No	No	No	No	No	No	No	No	No	No	No	No	No	No	No	No	No	No	Yes	No	Yes	No	0.250412	0.191298	0.0566073	0.123513	0.187345	-0.066286	-0.334812	0.175347
CIITA	ENSG00000179583	CIITA	class II major histocompatibility complex transactivator	16	10866222	10943021	protein coding	1	1	Down	No	No	No	No	No	No	No	No	No	No	No	No	No	No	No	No	No	No	No	No	No	No	No	No	No	No	No	Yes	No	Yes	No	0.0463501	0.297393	0.0106794	-0.0572549	0.0866479	0.0148537	-0.283947	0.104128
CSF2RB	ENSG00000100368	CSF2RB	colony stimulating factor 2 receptor subunit beta	22	36913628	36940439	protein coding	1	1	Down	No	No	No	No	No	No	No	No	No	No	No	No	No	No	No	No	No	No	No	No	No	No	No	No	No	No	No	Yes	No	Yes	No	0.0351165	0.0141445	0.00558362	-0.104081	0.109576	-0.00481554	-0.297106	0.247007
SH3TC1	ENSG00000125089	SH3TC1	SH3 domain and tetratricopeptide repeats 1	4	8182072	8241803	protein coding	1	1	Down	No	No	No	No	No	No	No	No	No	No	No	No	No	No	No	No	No	No	No	No	No	No	No	No	No	No	No	Yes	No	Yes	No	0.105869	0.0516091	0.0576671	-0.147974	0.174333	-0.0567198	-0.425333	0.174456
APOBR	ENSG00000184730	APOBR	apolipoprotein B receptor	16	28494643	28498970	protein coding	1	1	Down	No	No	No	No	No	No	No	No	No	No	No	No	No	No	No	No	No	No	No	No	No	No	No	No	No	No	No	Yes	No	Yes	No	0.0265753	0.150257	-0.221281	-0.0933876	0.301276	0.0834277	-0.529549	0.109639
CHST2	ENSG00000175040	CHST2	carbohydrate sulfotransferase 2	3	143119771	143124014	protein coding	1	1	Down	No	No	No	No	No	No	No	No	No	No	No	No	No	No	No	No	No	No	No	No	No	No	No	No	No	No	No	Yes	No	Yes	No	0.00161896	0.0723177	0.167077	-0.0871766	0.247442	0.0390424	-0.30405	0.174619
MX1	ENSG00000157601	MX1	MX dynamin like GTPase 1	21	41420020	41470071	protein coding	1	1	Down	No	No	No	No	No	No	No	No	No	No	No	No	No	No	No	No	No	No	No	No	No	No	No	No	No	No	No	Yes	No	Yes	No	-0.0890333	0.0538477	0.0598108	-0.0485328	0.210146	0.389667	0.0654216	0.0796063
MAFF	ENSG00000185022	MAFF	MAF bZIP transcription factor F	22	38200767	38216507	protein coding	1	1	Down	No	No	No	No	No	No	No	No	No	No	No	No	No	No	No	No	No	No	No	No	No	No	No	No	No	No	No	Yes	No	Yes	No	-0.110175	-0.085105	-0.0684622	-0.0884534	0.00637807	0.0504563	-0.392997	0.156209
IMPDH1	ENSG00000106348	IMPDH1	inosine monophosphate dehydrogenase 1	7	128392277	128410252	protein coding	-1	1	Down	No	No	No	No	No	No	No	No	No	No	No	No	No	No	No	No	No	No	No	No	No	No	No	No	No	No	No	Yes	No	Yes	No	-0.0456768	0.209697	0.142104	-0.116569	0.200067	-0.0726474	-0.353022	0.0799594
SIGLEC9	ENSG00000129450	SIGLEC9	sialic acid binding Ig like lectin 9	19	51124906	51136651	protein coding	1	1	Down	No	No	No	No	No	No	No	No	No	No	No	No	No	No	No	No	No	No	No	No	No	No	No	No	No	No	No	Yes	No	Yes	No	0.0864956	0.0523586	-0.0333689	-0.0565481	0.367861	-0.236444	-0.457881	0.0831417
OAS1	ENSG00000089127	OAS1	2'-5'-oligoadenylate synthetase 1	12	112905856	112933219	protein coding	1	1	Down	No	No	No	No	No	No	No	No	No	No	No	No	No	No	No	No	No	No	No	No	No	No	No	No	No	No	No	Yes	No	Yes	No	-0.183769	0.110038	0.0720907	0.0891103	0.202453	0.44872	0.18307	-0.0505357
CBFA2T3	ENSG00000129993	CBFA2T3	CBFA2/RUNX1 partner transcriptional co-repressor 3	16	88874858	88977207	protein coding	-1	1	Down	No	No	No	No	No	No	No	No	No	No	No	No	No	No	No	No	No	No	No	No	No	No	No	No	No	No	No	Yes	No	Yes	No	0.175357	0.425369	-0.0283093	0.0623523	0.0557452	-0.0625309	-0.29624	0.189861
CYP2S1	ENSG00000167600	CYP2S1	cytochrome P450 family 2 subfamily S member 1	19	41193210	41207539	protein coding	1	1	Down	No	No	No	No	No	No	No	No	No	No	No	No	No	No	No	No	No	No	No	No	No	No	No	No	No	No	No	Yes	No	Yes	No	0.136214	0.326383	-0.12683	-0.406239	0.131583	0.0306208	-0.672495	0.539216
GAS6	ENSG00000183087	GAS6	growth arrest specific 6	13	113820549	113864076	protein coding	-1	1	Down	No	No	No	No	No	No	No	No	No	No	No	No	No	No	No	No	No	No	No	No	No	No	No	No	No	No	No	Yes	No	Yes	No	0.488819	-0.120013	-0.021489	-0.340953	0.17634	0.27529	-0.500289	-0.111152
HSPA2	ENSG00000126803	HSPA2	heat shock protein family A (Hsp70) member 2	14	64535905	64546173	protein coding	1	1	Down	No	No	No	No	No	No	No	No	No	No	No	No	No	No	No	No	No	No	No	No	No	No	No	No	No	No	No	Yes	No	Yes	No	-0.388209	-0.207332	-0.373918	-0.0453478	0.451483	0.0928917	-0.485657	0.331925
CCDC149	ENSG00000181982	CCDC149	coiled-coil domain containing 149	4	24806117	24980204	protein coding	-1	1	Down	No	No	No	No	No	No	No	No	No	No	No	No	No	No	No	No	No	No	No	No	No	No	No	No	No	No	No	Yes	No	Yes	No	-0.0177892	0.023174	0.153041	0.0917359	1.26315	-0.202322	-0.523331	0.321039
TTC7B	ENSG00000165914	TTC7B	tetratricopeptide repeat domain 7B	14	90524564	90816479	protein coding	-1	1	Down	No	No	No	No	No	No	No	No	No	No	No	No	No	No	No	No	No	No	No	No	No	No	No	No	No	No	No	Yes	No	Yes	No	6.50576e-05	-0.12504	-0.025931	-0.276277	0.523097	-0.0383741	-0.301276	0.397538
PPM1N	ENSG00000213889	PPM1N	protein phosphatase, Mg2+/Mn2+ dependent 1N (putative)	19	45488777	45502510	protein coding	1	1	Down	No	No	No	No	No	No	No	No	No	No	No	No	No	No	No	No	No	No	No	No	No	No	No	No	No	No	No	Yes	No	Yes	No	0.0859208	-0.206365	-0.102355	0.208116	0.0314495	0.435617	-0.522902	-0.296578
RASD1	ENSG00000108551	RASD1	ras related dexamethasone induced 1	17	17494437	17496395	protein coding	-1	1	Down	No	No	No	No	No	No	No	No	No	No	No	No	No	No	No	No	No	No	No	No	No	No	No	No	No	No	No	Yes	No	Yes	No	-0.0982372	-0.0465571	-0.492071	-0.44141	0.561639	0.230578	-0.421281	0.0239573
RAB3IL1	ENSG00000167994	RAB3IL1	RAB3A interacting protein like 1	11	61897301	61920269	protein coding	-1	1	Up			No		No		No	No			No		No			No		No	No	No	No		No	No	No	No		Yes	No	Yes	No			0.196492		-0.158346		-1.01688	-2.88467
GLIS2	ENSG00000126603	GLIS2	GLIS family zinc finger 2	16	4314761	4339597	protein coding	1	1	Up			No		No		No	No			No		No			No		No	No	No	No		No	No	No	No		Yes	No	Yes	No			0.232943		-1.02836		-1.1817	-0.693646
CNKSR3	ENSG00000153721	CNKSR3	CNKSR family member 3	6	154387515	154510685	protein coding	-1	1	Down	No	No		No	No	No		No	No	No		No	No	No	No		Yes	No	Yes	No	No	No		No	No	No	No		No	No	No	-0.438313	0.10135		0.0258079	0.866	-0.0901902		-0.594402
HLA-DQA2	ENSG00000237541	HLA-DQA2	major histocompatibility complex, class II, DQ alpha 2	6	32741391	32747198	protein coding	1	1	Up	No	No		No	No	No		No	No	No		No	No	Yes	No		No	No	Yes	No	No	No		No	No	No	No		No	No	No	0.409055	0.00747671		0.123812	0.124654	-0.0887684		0.420968
FABP4	ENSG00000170323	FABP4	fatty acid binding protein 4	8	81478419	81483236	protein coding	-1	1	Down		No		No	No			No		No		No	No		No		Yes	No	Yes	No	No			No	No	No			No	No	No		0.402885		0.597504	-0.259611			-0.133868
TNS1	ENSG00000079308	TNS1	tensin 1	2	217799588	218033982	protein coding	-1	1	Down	No	No	No	No	No	No	No	No	No	No	No	No	No	No	No	No	No	No	No	No	No	No	No	No	No	No	No	No	Yes	Yes	No	0.0615253	0.0228981	-0.112176	0.146625	0.164502	-0.182656	-0.52076	-0.0114455
CLEC4D	ENSG00000166527	CLEC4D	C-type lectin domain family 4 member D	12	8509475	8522366	protein coding	1	1	Down	No	No	No	No		No	No		No	No	No	No		No	No	No	Yes		Yes	No	No	No	No		No	No	No	No		No	No	-0.0845935	0.267684	0.0534255	-0.160324		0.0463159	0.443429
ANKRD22	ENSG00000152766	ANKRD22	ankyrin repeat domain 22	10	88819896	88851844	protein coding	-1	1	Down	No	No	No	No		No	No		No	No	No	No		No	No	No	Yes		Yes	No	No	No	No		No	No	No	No		No	No	0.0437758	0.808957	0.0733879	-0.536857		0.435636	1.06321
SPATC1	ENSG00000186583	SPATC1	spermatogenesis and centriole associated 1	8	144012280	144047114	protein coding	1	1	Down	No	No	No	No		No	No		No	No	No	No		No	No	No	Yes		Yes	No	No	No	No		No	No	No	No		No	No	-0.00731044	-0.0118447	-0.396165	-0.601327		0.328711	-1.06807
SMO	ENSG00000128602	SMO	smoothened, frizzled class receptor	7	129188633	129213545	protein coding	1	1	Down	No		No	No		No	No		No		No	No		No		No	Yes		Yes	No	No	No	No		No	No	No	No		No	No	-0.209593		0.233334	-0.19033		0.0119104	0.495516
SRRM3	ENSG00000177679	SRRM3	serine/arginine repetitive matrix 3	7	76201896	76287288	protein coding	1	1	Up	No	No	No			No	No		No	No	No			No	Yes	No			Yes	No	No	No	No		No	No	No	No		No	No	2.90993	1.74157	1.80615			0.0694675	0.481306
CAMP	ENSG00000164047	CAMP	cathelicidin antimicrobial peptide	3	48223347	48225491	protein coding	1	1	Up	No	No	No			No	No		No	No	No			No	Yes	No			Yes	No	No	No	No		No	No	No	No		No	No	0.827746	-1.13301	0			-1.65954	1.80285
ADORA2B	ENSG00000170425	ADORA2B	adenosine A2b receptor	17	15944917	15975746	protein coding	1	1	Up	No	No	No			No	No		No	No	No			Yes	No	No			Yes	No	No	No	No		No	No	No	No		No	No	0.497505	0.572987	0.285186			-0.419603	-0.781232
FAM20A	ENSG00000108950	FAM20A	FAM20A golgi associated secretory pathway pseudokinase	17	68535113	68601367	protein coding	-1	1	Up	No	No	No			No	No		No	No	No			Yes	No	No			Yes	No	No	No	No		No	No	No	No		No	No	0.415999	0.0825237	0.0815928			0.0742734	-1.29201
DPYS	ENSG00000147647	DPYS	dihydropyrimidinase	8	104330324	104467055	protein coding	-1	1	Up	No		No			No	No		No		No			Yes		No			Yes	No	No	No	No		No	No	No	No		No	No	0.69513		-1.537			-0.856931	-1.07859
IL6	ENSG00000136244	IL6	interleukin 6	7	22725884	22732002	protein coding	1	1	Down	No		No			No	No		No		No			Yes		No			Yes	No	No	No	No		No	No	No	No		No	No	-0.750462		-0.52572			0.56308	0.267253
CFB	ENSG00000243649	CFB	complement factor B	6	31945650	31952084	protein coding	1	1	Down	No		No			No	No		No		No			Yes		No			Yes	No	No	No	No		No	No	No	No		No	No	0.225245		0.332601			0.675614	0.578403
TGM5	ENSG00000104055	TGM5	transglutaminase 5	15	43232590	43266928	protein coding	-1	1	Down	No		No			No	No		No		No			Yes		No			Yes	No	No	No	No		No	No	No	No		No	No	-0.00365246		-0.451072			0.315701	-1.72162
KRT86	ENSG00000170442	KRT86	keratin 86	12	52249300	52309163	protein coding	1	1	Up	No	No	No	No		No	No		No	No	No	No		No	No	Yes	No		Yes	No	No	No	No		No	No	No	No		No	No	0.0656038	-0.0639656	0.909128	-0.00909155		-0.154947	0.308659
PTGS2	ENSG00000073756	PTGS2	prostaglandin-endoperoxide synthase 2	1	186671791	186680922	protein coding	-1	1	Down	No	No	No	No		No	No		No	No	No	No		No	No	Yes	No		Yes	No	No	No	No		No	No	No	No		No	No	-0.142546	-1.42671	0.18757	-0.0606084		-0.184793	-0.338148
MS4A4A	ENSG00000110079	MS4A4A	membrane spanning 4-domains A4A	11	60185657	60318080	protein coding	1	1	Up	No	No	No			No	No		No	No	No			No	No	Yes			Yes	No	No	No	No		No	No	No	No		No	No	-0.0266895	-0.961592	0.443038			-1.15564	-0.865992
AC022415.2	ENSG00000286132		novel protein	19	12075327	12113325	protein coding	1	1	Up	No	No	No			No	No		No	No	No			No	No	Yes			Yes	No	No	No	No		No	No	No	No		No	No	-0.475042	-1.43352	2.44959			-0.931532	0.209781
IDO2	ENSG00000188676	IDO2	indoleamine 2,3-dioxygenase 2	8	39934614	40016391	protein coding	1	1	Down	No	No	No			No	No		No	No	No			No	No	Yes			Yes	No	No	No	No		No	No	No	No		No	No	-0.343511	0.0845962	-0.139457			0.281234	0.480147
CACNA1G	ENSG00000006283	CACNA1G	calcium voltage-gated channel subunit alpha1 G	17	50560715	50627474	protein coding	1	1	Up	No		No			No	No		No		No			No		Yes			Yes	No	No	No	No		No	No	No	No		No	No	-0.852421		0.286369			-0.335196	-0.353088
NIM1K	ENSG00000177453	NIM1K	NIM1 serine/threonine protein kinase	5	43192071	43280850	protein coding	1	1	Up	No		No			No	No		No		No			No		Yes			Yes	No	No	No	No		No	No	No	No		No	No	-0.878882		-0.283136			-0.237913	-0.0880155
MARCO	ENSG00000019169	MARCO	macrophage receptor with collagenous structure	2	118942194	118994660	protein coding	1	1	Up	No		No			No	No		No		No			No		Yes			Yes	No	No	No	No		No	No	No	No		No	No	2.91004		-0.896455			-0.617054	-1.79762
ARG2	ENSG00000081181	ARG2	arginase 2	14	67619920	67651708	protein coding	1	1	Down	No		No			No	No		No		No			No		Yes			Yes	No	No	No	No		No	No	No	No		No	No	0.248746		0.182287			-0.253794	-0.163422
PLEK2	ENSG00000100558	PLEK2	pleckstrin 2	14	67386984	67412167	protein coding	-1	1	Down	No		No			No	No		No		No			No		Yes			Yes	No	No	No	No		No	No	No	No		No	No	0.0233447		-0.238431			-0.802179	-0.322584
CASP5	ENSG00000137757	CASP5	caspase 5	11	104994235	105023168	protein coding	-1	1	Down	No		No			No	No		No		No			No		Yes			Yes	No	No	No	No		No	No	No	No		No	No	0.0404721		-0.295739			-0.18915	0.411466
CCL7	ENSG00000108688	CCL7	C-C motif chemokine ligand 7	17	34270221	34272242	protein coding	1	1	Up	No	No	No			No	No		No	No	No			No	No	No			No	No	No	No	Yes		Yes	No	No	No		No	No	0.186732	-2.33937	0.0224302			0.00140413	0.349035
MT1M	ENSG00000205364	MT1M	metallothionein 1M	16	56632659	56633981	protein coding	1	1	Up	No		No			No	No		No		No			No		No			No	No	No	No	Yes		Yes	No	No	No		No	No	-0.536508		0.994591			0.621671	1.50388
SCIN	ENSG00000006747	SCIN	scinderin	7	12570577	12660182	protein coding	1	1	Down	No	No	No			No	No		No	No	No			No	No	No			No	No	No	Yes	No		Yes	No	No	No		No	No	-0.242727	-0.00799475	0.214757			-0.922819	0.166472
LIF	ENSG00000128342	LIF	LIF interleukin 6 family cytokine	22	30240453	30246759	protein coding	-1	1	Up	No		No			No	No		No		No			No		No			No	No	No	Yes	No		Yes	No	No	No		No	No	-0.6291		-0.289528			0.631616	-0.748018
TMEM26	ENSG00000196932	TMEM26	transmembrane protein 26	10	61406642	61453381	protein coding	-1	1	Up	No		No			No	No		No		No			No		No			No	No	No	Yes	No		Yes	No	No	No		No	No	-0.680234		-3.58068			-0.687171	0.626387
IL1A	ENSG00000115008	IL1A	interleukin 1 alpha	2	112773925	112784493	protein coding	-1	1	Down	No	No	No	No		No	No		No	No	No	No		No	No	No	No		No	No	No	No	No		No	No	Yes	No		Yes	No	-0.585236	-0.631532	-0.278307	-0.427555		0.140436	-0.111223
RNASE6	ENSG00000169413	RNASE6	ribonuclease A family member k6	14	20781268	20782467	protein coding	1	1	Down	No	No	No	No		No	No		No	No	No	No		No	No	No	No		No	No	No	No	No		No	No	Yes	No		Yes	No	0.396362	0.288861	0.268819	0.142029		-0.1861	-0.0193178
CALCRL	ENSG00000064989	CALCRL	calcitonin receptor like receptor	2	187341964	187448460	protein coding	-1	1	Down	No	No	No	No		No	No		No	No	No	No		No	No	No	No		No	No	No	No	No		No	No	Yes	No		Yes	No	-0.194606	-0.4964	-0.244777	0.0909199		-0.319958	0.535286
VSIG4	ENSG00000155659	VSIG4	V-set and immunoglobulin domain containing 4	X	66021738	66040125	protein coding	-1	1	Down	No	No	No			No	No		No	No	No			No	No	No			No	No	No	No	No		No	No	Yes	No		Yes	No	0.162818	0.816274	0.149174			-0.192199	-0.697819
CCDC170	ENSG00000120262	CCDC170	coiled-coil domain containing 170	6	151494017	151621193	protein coding	1	1	Down	No	No	No			No	No		No	No	No			No	No	No			No	No	No	No	No		No	No	Yes	No		Yes	No	0.203423	0.574478	0.218632			-0.586458	-0.291582
SCN9A	ENSG00000169432	SCN9A	sodium voltage-gated channel alpha subunit 9	2	166195185	166376001	protein coding	-1	1	Down	No	No	No			No	No		No	No	No			No	No	No			No	No	No	No	No		No	No	Yes	No		Yes	No	0.14383	0.0720666	-0.397511			0.259826	-0.263123
MAOA	ENSG00000189221	MAOA	monoamine oxidase A	X	43654907	43746824	protein coding	1	1	Down	No	No	No			No	No		No	No	No			No	No	No			No	No	No	No	No		No	No	Yes	No		Yes	No	0.785763	0.60579	-0.42901			-0.0313391	-0.323189
LEP	ENSG00000174697	LEP	leptin	7	128241278	128257629	protein coding	1	1	Up			No				No				No					Yes			Yes	No	No		No		No	No		No		No	No			-0.126735				-1.05915
HMCN1	ENSG00000143341	HMCN1	hemicentin 1	1	185734391	186190949	protein coding	1	1	Up			No				No				No					No			No	No	No		Yes		Yes	No		No		No	No			-0.702349				1.51798
DEPP1	ENSG00000165507	DEPP1	DEPP1 autophagy regulator	10	44970981	44978809	protein coding	-1	1	Down	No	No	No	No		No	No		No	No	No	No		No	No	No	No		No	No	No	No	No		No	No	No	Yes		Yes	No	0.0923982	0.133409	-0.459321	-0.246118		-0.299444	-0.916571
UNC5B	ENSG00000107731	UNC5B	unc-5 netrin receptor B	10	71212570	71302864	protein coding	1	1	Down	No		No	No		No	No		No		No	No		No		No	No		No	No	No	No	No		No	No	No	Yes		Yes	No	0.113887		0.463665	-0.145563		-0.483046	-0.0511547
NID2	ENSG00000087303	NID2	nidogen 2	14	52004803	52069228	protein coding	-1	1	Down	No	No	No			No	No		No	No	No			No	No	No			No	No	No	No	No		No	No	No	Yes		Yes	No	0.231201	0.6919	-0.163715			-0.15714	-0.226417
CXCL9	ENSG00000138755	CXCL9	C-X-C motif chemokine ligand 9	4	76001275	76007509	protein coding	-1	1	Down	No			No		No			No			No		No			Yes		Yes	No	No	No			No	No	No			No	No	0.289958			-0.551654		0.099693
IL12B	ENSG00000113302	IL12B	interleukin 12B	5	159314780	159330487	protein coding	-1	1	Down	No			No		No			No			No		No			Yes		Yes	No	No	No			No	No	No			No	No	0.101041			0.178758		2.20473
SERPINA9	ENSG00000170054	SERPINA9	serpin family A member 9	14	94462717	94479689	protein coding	-1	1	Up	No					No			No					Yes					Yes	No	No	No			No	No	No			No	No	-0.941307					-0.775041
AXDND1	ENSG00000162779	AXDND1	axonemal dynein light chain domain containing 1	1	179365720	179554735	protein coding	1	1	Up	No					No			No					Yes					Yes	No	No	No			No	No	No			No	No	1.45848					0.73048
HAS1	ENSG00000105509	HAS1	hyaluronan synthase 1	19	51713112	51723991	protein coding	-1	1	Down	No					No			No					Yes					Yes	No	No	No			No	No	No			No	No	-0.444589					-1.21708
SLC18A1	ENSG00000036565	SLC18A1	solute carrier family 18 member A1	8	20144855	20183206	protein coding	-1	1	Down	No					No			No					Yes					Yes	No	No	No			No	No	No			No	No	-0.274712					0.0123244
BATF3	ENSG00000123685	BATF3	basic leucine zipper ATF-like transcription factor 3	1	212686417	212699840	protein coding	-1	1	Down	No					No			No					No					No	No	No	Yes			Yes	No	No			No	No	-1.05467					-0.298555
LHFPL6	ENSG00000183722	LHFPL6	LHFPL tetraspan subfamily member 6	13	39209116	39603528	protein coding	-1	1	Down	No					No			No					No					No	No	No	Yes			Yes	No	No			No	No	0.00650891					-0.638684
CCDC68	ENSG00000166510	CCDC68	coiled-coil domain containing 68	18	54901509	54959461	protein coding	-1	1	Down	No	No				No			No	No				No	No				No	No	No	No			No	No	Yes			Yes	No	0.251765	-0.754454				-0.570721
GPR176	ENSG00000166073	GPR176	G protein-coupled receptor 176	15	39799008	39920266	protein coding	-1	1	Up	No					No			No					No					No	No	No	No			No	No	Yes			Yes	No	-1.4963					-0.84021
AOX1	ENSG00000138356	AOX1	aldehyde oxidase 1	2	200586014	200677064	protein coding	1	1	Up		No		No						No		No			Yes		No		Yes	No	No				No	No				No	No		-0.558494		0.298191
GCKR	ENSG00000084734	GCKR	glucokinase regulator	2	27496839	27523684	protein coding	1	1	Down		No		No						No		No			Yes		No		Yes	No	No				No	No				No	No		-0.405878		-0.164815
TNFSF18	ENSG00000120337	TNFSF18	TNF superfamily member 18	1	173039960	173050963	protein coding	-1	1	Down		No		No						No		No			No		Yes		Yes	No	No				No	No				No	No		-0.178696		-0.905632
APOL4	ENSG00000100336	APOL4	apolipoprotein L4	22	36189124	36204840	protein coding	-1	1	Down				No								No					Yes		Yes	No	No				No	No				No	No				0.0719869
SYT1	ENSG00000067715	SYT1	synaptotagmin 1	12	78863993	79452008	protein coding	1	1	Down		No								No					Yes				Yes	No	No				No	No				No	No		-0.303735
[truncated: 105 more columns]
