# Supplementary material for: Transcriptome-Wide Profile of 25-Hydroxyvitamin D3 in Primary Immune Cells from Human Peripheral Blood
Source: Nutrients. 2021 Nov 16;13(11):4100. doi: 10.3390/nu13114100 (PMC8624141; doi:10.3390/nu13114100)
Supplement: Supplementary file 1 [file nutrients-13-04100-s001.zip › nutrients-1405716-supplementary/Supplementary material/Table S2.xlsx]

## Sheet: Sheet1
Individual	Treatment	Concentration (nM)	Target genes total	Target genes up	Target genes down	Genes expressed	FC threshold
#05	Vitamin D3	250	0	0	0	13,284	1.5
#05	25(OH)D3	250	0	0	0	13,284	1.5
#05	1,25(OH)2D3	10	663	196	467	13,284	1.5
#09	Vitamin D3	250	0	0	0	12,742	1.5
#09	25(OH)D3	250	0	0	0	12,742	1.5
#09	1,25(OH)2D3	10	468	98	370	12,742	1.5
#12	Vitamin D3	250	0	0	0	13,337	1.5
#12	25(OH)D3	250	0	0	0	13,337	1.5
#12	1,25(OH)2D3	10	664	188	476	13,337	1.5
#13	Vitamin D3	250	0	0	0	12,530	1.5
#13	25(OH)D3	250	0	0	0	12,530	1.5
#13	1,25(OH)2D3	10	476	107	369	12,530	1.5
#14	Vitamin D3	250	0	0	0	13,140	1.5
#14	25(OH)D3	250	0	0	0	13,140	1.5
#14	1,25(OH)2D3	10	178	45	133	13,140	1.5
#05	Vitamin D3	250	0	0	0	13,284	1.1
#05	25(OH)D3	250	0	0	0	13,284	1.1
#05	1,25(OH)2D3	10	1558	463	1095	13,284	1.1
#09	Vitamin D3	250	0	0	0	12,742	1.1
#09	25(OH)D3	250	0	0	0	12,742	1.1
#09	1,25(OH)2D3	10	1631	448	1183	12,742	1.1
#12	Vitamin D3	250	0	0	0	13,337	1.1
#12	25(OH)D3	250	0	0	0	13,337	1.1
#12	1,25(OH)2D3	10	1799	563	1236	13,337	1.1
#13	Vitamin D3	250	0	0	0	12,530	1.1
#13	25(OH)D3	250	0	0	0	12,530	1.1
#13	1,25(OH)2D3	10	1357	476	881	12,530	1.1
#14	Vitamin D3	250	0	0	0	13,140	1.1
#14	25(OH)D3	250	0	0	0	13,140	1.1
#14	1,25(OH)2D3	10	476	142	334	13,140	1.1
