# Supplementary material for: Transcriptome-Wide Profile of 25-Hydroxyvitamin D3 in Primary Immune Cells from Human Peripheral Blood
Source: Nutrients. 2021 Nov 16;13(11):4100. doi: 10.3390/nu13114100 (PMC8624141; doi:10.3390/nu13114100)
Supplement: Supplementary file 1 [file nutrients-13-04100-s001.zip › nutrients-1405716-supplementary/Supplementary material/Table S3.xlsx]

## Sheet: Sheet1
Pathway	Total number of genes	Gene/pathway	FDR	Treatment	FC treshold	Genes
Cytokine-cytokine receptor interaction	625	41/295	2.57884e-13	10 nM 125D	2.0	ACVRL1;IL1RN;CXCL9;CSF3R;CSF1;EBI3;IL24;TNFRSF11A;CXCL3;ACVR1B;TNF;CSF2RA;CXCL2;CXCL5;CXCL16;IL12B;TNFRSF8;CCL2;CCR5;TNFRSF4;CCR2;IL13RA1;TNFSF18;CCL24;IL1R1;TNFSF15;IFNGR1;IFNGR2;TNFRSF9;TNFRSF18;IL18;BMP8A;OSM;IL36G;BMP6;CXCL10;IL6;IL1B;LEP;TNFRSF21;CRLF2
Hematopoietic cell lineage	625	22/99	4.27672e-11	10 nM 125D	2.0	HLA-DRB5;CSF3R;ITGAM;CSF1;IL1R1;GP1BA;TNF;CSF2RA;FCER2;IL6;KITLG;ANPEP;IL1B;HLA-DRA;CD36;FCGR1A;HLA-DQA2;HLA-DQA1;CD22;HLA-DRB1;HLA-DPA1;HLA-DQB1
Leishmaniasis	625	19/77	1.59715e-10	10 nM 125D	2.0	HLA-DRB5;MARCKSL1;ITGAM;NCF1;IFNGR1;IFNGR2;CYBB;PTGS2;TNF;MAPK13;IL1B;IL12B;HLA-DRA;FCGR1A;HLA-DQA2;HLA-DQA1;HLA-DRB1;HLA-DPA1;HLA-DQB1
Rheumatoid arthritis	625	20/93	4.90115e-10	10 nM 125D	2.0	HLA-DRB5;CSF1;CD80;IL18;TNFRSF11A;CXCL3;CXCL2;TNF;CXCL5;IL6;CTSL;IL1B;CCL2;HLA-DRA;HLA-DQA2;HLA-DQA1;HLA-DRB1;HLA-DPA1;HLA-DQB1;ATP6V0A1
Phagosome	625	25/152	5.29653e-10	10 nM 125D	2.0	COLEC12;ITGAM;NCF1;THBS2;THBS1;ACTB;MRC2;CTSL;MRC1;CD36;FCGR1A;HLA-DQA2;HLA-DQA1;ATP6V0A1;HLA-DPA1;MSR1;HLA-DRB5;CYBB;MARCO;TUBB2A;CD209;HLA-DRA;RAB7B;HLA-DRB1;HLA-DQB1
Hematopoietic cell lineage	398	16/99	2.87818e-08	1000 nM 25D	2.0	HLA-DRB5;CSF3R;CSF1;IL1R1;GP1BA;CSF2RA;KITLG;ANPEP;IL1B;HLA-DRA;CD9;CD14;CD36;FCGR1A;HLA-DQA1;HLA-DRB1
Amoebiasis	398	13/102	1.46694e-05	1000 nM 25D	2.0	LAMB3;IL1R1;FN1;HSPB1;LAMC2;LAMB1;LAMC1;CXCL2;GNA15;PRDX1;IL1B;CD14;RAB7B
ECM-receptor interaction	398	12/88	1.46694e-05	1000 nM 25D	2.0	LAMB3;ITGA11;FN1;ITGB8;LAMC2;GP1BA;LAMB1;LAMC1;CD36;THBS2;AGRN;THBS1
Cytokine-cytokine receptor interaction	398	21/295	3.39512e-05	1000 nM 25D	2.0	ACVRL1;CCL24;CSF3R;CSF1;IL1R1;TNFSF15;IL24;LIF;IL18;OSM;IL36G;ACVR1B;CSF2RA;CXCL2;BMP6;CCL7;IL1B;TNFRSF4;TNFRSF21;CCR2;CRLF2
Osteoclast differentiation	398	12/127	0.000459272	1000 nM 25D	2.0	LILRA6;CSF1;IL1R1;IL1B;ACP5;TREM2;LILRB2;FCGR1A;LILRB4;FOSL2;LILRA5;MAPK13
Cytokine-cytokine receptor interaction	477	25/295	7.61084e-06	10000 nM 25D	2.0	ACVRL1;CSF1R;CSF1;EBI3;CSF2RB;ACVR1B;CSF2RA;CXCL2;CXCL16;CCL2;TNFRSF4;CCR2;IL13RA1;CCL24;IFNGR1;IFNGR2;TNFRSF9;IL18;OSM;BMP6;ACVR2A;IL1A;LTBR;TNFRSF21;CRLF2
Osteoclast differentiation	477	16/127	7.61084e-06	10000 nM 25D	2.0	LILRA6;CSF1R;CSF1;IFNGR1;IFNGR2;TREM2;LILRB2;LILRB3;LILRB4;SIRPB1;LILRA5;MAPK13;SOCS3;IL1A;TYROBP;FCGR1A
Hematopoietic cell lineage	477	14/99	7.85866e-06	10000 nM 25D	2.0	CSF1R;HLA-DRB5;CSF1;GP1BA;CSF2RA;IL1A;KITLG;ANPEP;HLA-DRA;CD36;FCGR1A;HLA-DQA1;HLA-DRB1;HLA-DQB1
Tuberculosis	477	18/180	2.04702e-05	10000 nM 25D	2.0	CD74;HLA-DRB5;CIITA;FCER1G;IFNGR1;IFNGR2;CARD9;IL18;MAPK13;IL1A;CLEC7A;CD209;HLA-DRA;CLEC4E;FCGR1A;HLA-DQA1;HLA-DRB1;HLA-DQB1
Toxoplasmosis	477	14/112	2.24762e-05	10000 nM 25D	2.0	HLA-DRB5;CIITA;LAMB3;IFNGR1;IFNGR2;LAMB1;HSPA2;MAPK13;ALOX5;PPIF;HLA-DRA;HLA-DQA1;HLA-DRB1;HLA-DQB1
Rheumatoid arthritis	1064	36/93	9.03871e-20	10 nM 125D	1.5	CXCL8;CSF1;CD80;ITGB2;CXCL1;TNFRSF11A;CXCL3;CXCL2;TNF;CXCL5;ICAM1;HLA-DMA;HLA-DMB;CTSL;CCL3;ACP5;CCL2;HLA-DQA2;HLA-DQA1;HLA-DPA1;ATP6V0A1;HLA-DRB5;IL15;TNFSF13;IL18;FOS;IL1A;IL6;IL1B;ATP6V1B2;HLA-DRA;ATP6V0D2;TLR4;HLA-DRB1;HLA-DQB1;TLR2
Phagosome	1064	44/152	7.74734e-19	10 nM 125D	1.5	COLEC12;ITGAM;NCF1;ITGB5;NCF2;ITGB2;THBS2;MPO;THBS1;ACTB;CTSS;ACTG1;C3;MRC2;TUBA1C;HLA-DMA;HLA-DMB;CLEC7A;CTSL;MRC1;OLR1;ITGAV;CD14;CD36;FCGR1A;HLA-DQA2;HLA-DQA1;ATP6V0A1;HLA-DPA1;MSR1;HLA-DRB5;CYBB;MARCO;TUBB2A;CD209;ATP6V1B2;HLA-DRA;CALR;RAB7B;ATP6V0D2;TLR4;HLA-DRB1;HLA-DQB1;TLR2
Cytokine-cytokine receptor interaction	1064	60/295	1.26062e-17	10 nM 125D	1.5	ACVRL1;IL1RN;CD40;CXCL9;CSF3R;CXCL8;CSF1;IL24;CXCL1;CXCL3;TNF;CXCL2;CXCL5;CXCL16;IL12B;TNFRSF8;CCR5;TNFRSF4;CCR2;IL13RA1;TNFRSF12A;IL1R1;IFNGR1;IL15;IL1R2;IFNGR2;TNFRSF18;IL18;IL1A;IL1B;IL3RA;TNFRSF21;CSF1R;EBI3;TNFRSF11A;ACVR1B;CSF2RA;CXCR3;CCL3;CCL2;TNFSF18;CCL24;CCL22;TNFSF15;TNFRSF9;TNFSF13;LIF;BMP8A;OSM;IL36G;PPBP;BMP6;ACVR2A;CXCL10;IL6;CD4;CLCF1;LEP;LTBR;CRLF2
Leishmaniasis	1064	29/77	6.29427e-16	10 nM 125D	1.5	ITGAM;NCF1;NCF2;ITGB2;PTGS2;TNF;C3;HLA-DMA;HLA-DMB;IL12B;FCGR1A;HLA-DQA2;HLA-DQA1;HLA-DPA1;HLA-DRB5;MARCKSL1;IFNGR1;IFNGR2;CYBB;FOS;MAPK13;IL1A;IL1B;HLA-DRA;PTPN6;TLR4;HLA-DRB1;HLA-DQB1;TLR2
Tuberculosis	1064	42/180	1.39966e-14	10 nM 125D	1.5	CIITA;ITGAM;SRC;ITGB2;NOD2;TNF;CTSS;C3;MRC2;HLA-DMA;HLA-DMB;CLEC7A;MRC1;ITGAX;IL12B;CD14;FCGR1A;HLA-DQA2;HLA-DQA1;CAMP;ATP6V0A1;HLA-DPA1;HLA-DRB5;APAF1;IFNGR1;IFNGR2;CARD9;IL18;MAPK13;TLR1;IL1A;IL6;CD209;IL1B;BCL2;HLA-DRA;CLEC4E;ATP6V0D2;TLR4;HLA-DRB1;HLA-DQB1;TLR2
Hematopoietic cell lineage	746	26/99	5.24398e-13	1000 nM 25D	1.5	CSF1R;CSF3R;ITGAM;CSF1;TNF;CSF2RA;HLA-DMA;ANPEP;CD14;CD36;FCGR1A;HLA-DQA2;HLA-DQA1;HLA-DPA1;HLA-DRB5;IL1R1;GP1BA;FCER2;CD4;KITLG;IL1B;IL3RA;HLA-DRA;CD9;HLA-DRB1;HLA-DQB1
Toxoplasmosis	746	25/112	5.17538e-11	1000 nM 25D	1.5	CIITA;LY96;LAMC2;LAMC1;TNF;PIK3R6;HLA-DMA;ALOX5;CCR5;HLA-DQA2;HLA-DQA1;HLA-DPA1;HLA-DRB5;LAMB3;IFNGR1;IFNGR2;LAMB1;HSPA2;MAPK13;PPIF;BCL2;HLA-DRA;HLA-DRB1;HLA-DQB1;HSPA1A
Tuberculosis	746	31/180	8.87333e-11	1000 nM 25D	1.5	CIITA;CEBPB;ITGAM;ITGB2;NOD2;TNF;MRC2;HLA-DMA;MRC1;ITGAX;CD14;FCGR1A;HLA-DQA2;HLA-DQA1;ATP6V0A1;HLA-DPA1;PLK3;CD74;HLA-DRB5;IFNGR1;IFNGR2;CARD9;IL18;MAPK13;CD209;IL1B;BCL2;HLA-DRA;CLEC4E;HLA-DRB1;HLA-DQB1
Phagosome	746	28/152	1.548e-10	1000 nM 25D	1.5	COLEC12;ITGAM;ITGB2;THBS2;THBS1;ACTB;MRC2;HLA-DMA;CTSL;MRC1;OLR1;CD14;CD36;FCGR1A;HLA-DQA2;HLA-DQA1;ATP6V0A1;HLA-DPA1;MSR1;HLA-DRB5;CYBB;TUBB2A;CD209;HLA-DRA;CALR;RAB7B;HLA-DRB1;HLA-DQB1
Cytokine-cytokine receptor interaction	746	39/295	3.74386e-10	1000 nM 25D	1.5	ACVRL1;CSF1R;CXCL6;CSF3R;CSF1;EBI3;IL24;CSF2RB;CXCL3;ACVR1B;TNF;CSF2RA;CXCL2;CXCL5;CCL7;CCL1;CCR5;TNFRSF4;CCR2;IL13RA1;CCL24;IL1R1;TNFSF15;IFNGR1;IFNGR2;LIF;IL18;BMP8A;OSM;IL36G;BMP6;ACVR2A;CD4;IL1B;LEP;IL3RA;LTBR;TNFRSF21;CRLF2
Leishmaniasis	868	23/77	1.71799e-11	10000 nM 25D	1.5	IL10;HLA-DRB5;MARCKSL1;ITGAM;IFNGR1;STAT1;IFNGR2;NCF4;CYBB;FOS;PTGS2;TNF;MAPK13;IL1A;HLA-DMA;HLA-DMB;HLA-DRA;FCGR1A;HLA-DQA2;HLA-DQA1;HLA-DRB1;HLA-DPA1;HLA-DQB1
Osteoclast differentiation	868	29/127	1.71799e-11	10000 nM 25D	1.5	LILRA6;CSF1R;CSF1;NCF4;TREM2;TNF;SIRPB1;LILRA4;LILRA5;SOCS3;SIRPA;ACP5;FCGR1A;IL1R1;IFNGR1;STAT1;IFNGR2;LILRB1;FOS;LILRB2;LILRB3;LILRB4;OSCAR;FOSL2;MAPK13;FOSL1;IL1A;TYROBP;PPARG
Tuberculosis	868	34/180	3.24564e-11	10000 nM 25D	1.5	CIITA;CEBPB;ITGAM;SRC;TNF;MRC2;HLA-DMA;HLA-DMB;CLEC7A;MRC1;ITGAX;FCGR1A;HLA-DQA2;HLA-DQA1;HLA-DPA1;IL10;PLK3;CD74;HLA-DRB5;FCER1G;VDR;IFNGR1;STAT1;IFNGR2;CARD9;IL18;MAPK13;TLR1;IL1A;CD209;HLA-DRA;CLEC4E;HLA-DRB1;HLA-DQB1
Hematopoietic cell lineage	868	25/99	3.72584e-11	10000 nM 25D	1.5	CSF1R;ITGAM;CSF1;TNF;CSF2RA;HLA-DMA;HLA-DMB;ANPEP;CD36;FCGR1A;HLA-DQA2;HLA-DQA1;HLA-DPA1;HLA-DRB5;IL1R1;IL1R2;GP1BA;IL1A;CD4;KITLG;IL3RA;HLA-DRA;CD9;HLA-DRB1;HLA-DQB1
Toxoplasmosis	868	26/112	8.49212e-11	10000 nM 25D	1.5	CIITA;LY96;TNF;PIK3R6;GNAI2;HLA-DMA;HLA-DMB;ALOX5;CCR5;HLA-DQA2;HLA-DQA1;HLA-DPA1;IL10;HLA-DRB5;LAMB3;IFNGR1;STAT1;IFNGR2;LAMB1;HSPA2;MAPK13;PPIF;HLA-DRA;HLA-DRB1;HLA-DQB1;HSPA1A
Phagosome	2951	75/152	1.72522e-21	10 nM 125D	1.1	ITGAM;NCF1;ITGB5;NCF2;NCF4;ITGB2;TCIRG1;MPO;ACTB;CTSS;FCAR;ACTG1;MRC2;SEC61A1;TUBA1C;TUBB6;TUBA1B;TUBA1A;CTSL;LAMP2;MRC1;OLR1;ITGAV;CD36;RAC1;ATP6V1E1;HLA-DPA1;DYNC2H1;ATP6V0E1;ATP6AP1;TUBB;CYBB;CYBA;DYNC1LI1;TUBB2A;CANX;ATP6V1B2;ITGA5;TLR6;RAB7B;ATP6V0D2;ATP6V0C;TLR4;HLA-DQB1;TLR2;VAMP3;ATP6V1A;COLEC12;DYNC1I2;THBS2;THBS1;THBS3;C3;HLA-DMA;HLA-DMB;CLEC7A;CD14;FCGR1A;HLA-DQA2;ATP6V1C1;HLA-DQA1;ATP…
Lysosome	2951	62/128	2.37442e-17	10 nM 125D	1.1	SCARB2;HEXB;CLTC;CTSZ;AP4E1;CLTA;TCIRG1;LIPA;CTSS;SGSH;LAPTM4A;GNPTAB;GM2A;CTSL;LAMP3;HYAL2;SMPD1;LAMP2;AP1S2;AP1S1;ACP5;CTSH;IDS;ACP2;AP3S1;CTSB;MANBA;ATP6AP1;SLC11A1;GAA;SLC11A2;AP1B1;AP3B1;PLA2G15;NPC1;NPC2;DNASE2;ATP6V0D2;ATP6V0C;CD63;ASAH1;GNS;AP3M2;GGA2;CLN3;NEU1;PSAP;SLC17A5;ARSG;ARSB;ATP6V0A1;SORT1;FUCA1;LAPTM5;CTNS;NAGA;MCOLN1;IGF2R;GLB1;PPT1;MAN2B1;GLA
Tuberculosis	2951	76/180	3.70822e-17	10 nM 125D	1.1	CIITA;ITGAM;ITGB2;TCIRG1;TNF;CTSS;MRC2;AKT3;LAMP2;MRC1;ITGAX;IL12B;JAK2;CAMP;HLA-DPA1;CR1;FCER1G;APAF1;ATP6AP1;KSR1;IFNGR1;RIPK2;IFNGR2;SPHK1;IL18;RHOA;TNFRSF1A;TLR1;IL1A;IL1B;TLR6;CLEC4E;ATP6V0D2;ATP6V0C;TLR4;HLA-DQB1;TLR2;CEBPB;SRC;NOD2;C3;CYP27B1;HLA-DMA;HLA-DMB;IRAK1;CLEC7A;IRAK2;CD14;FCGR1A;HLA-DQA2;HLA-DQA1;ATP6V0A1;PLK3;CD74;HLA-DRB5;TGFB1;VDR;IL10RB;STAT1;IL10RA;CARD9;RFXANK;NFKB1;MAPK13;…
Rheumatoid arthritis	2951	50/93	1.3112e-16	10 nM 125D	1.1	CXCL8;CSF1;CD80;ITGB2;CXCL1;TCIRG1;CXCL3;ITGAL;CXCL2;TNF;CXCL5;ICAM1;TNFSF13B;CTSL;ACP5;ATP6V1E1;HLA-DPA1;ATP6V0E1;ATP6AP1;IL15;IL18;FOS;IL1A;IL1B;ATP6V1B2;ATP6V0C;ATP6V0D2;TLR4;HLA-DQB1;TLR2;ATP6V1A;CCL3L3;TNFRSF11A;HLA-DMA;HLA-DMB;CCL3;CCL2;HLA-DQA2;ATP6V1C1;HLA-DQA1;ATP6V0A1;HLA-DRB5;JUN;TGFB1;CCL20;TNFSF13;IL6;HLA-DPB1;HLA-DRA;HLA-DRB1
Osteoclast differentiation	2951	60/127	1.71008e-16	10 nM 125D	1.1	SPI1;CSF1;NCF1;NCF2;NCF4;TREM2;TNF;SIRPB1;AKT3;SIRPA;ACP5;RAC1;CHUK;IL1R1;IFNGR1;IFNGR2;CYBA;MITF;FOS;TGFBR1;TNFRSF1A;IL1A;TYROBP;IL1B;BTK;PPARG;SQSTM1;IRF9;IFNAR1;LILRA6;CSF1R;TNFRSF11A;LILRA1;LILRA2;LILRA4;LILRA5;RELB;SOCS3;PLCG2;FCGR1A;JUN;TGFB1;STAT1;NFATC2;LILRB1;LILRB2;LILRB3;LILRB4;NFKB1;LILRB5;FOSL2;NFKB2;MAPK13;FOSL1;FCGR2A;TEC;CAMK4;FOSB;GRB2;FCGR2B
Phagosome	2240	52/152	1.0572e-11	1000 nM 25D	1.1	ITGB1;ITGAM;ITGB5;NCF2;ITGB2;TCIRG1;MPO;ACTB;CTSS;FCAR;ACTG1;MRC2;TUBA1C;TUBA1B;CTSL;MRC1;OLR1;CD36;HLA-DPA1;DYNC2H1;ATP6AP1;TUBB;CYBB;CYBA;TUBB2A;CANX;ATP6V1B2;ITGA5;RAB7B;HLA-DQB1;COLEC12;THBS2;THBS1;THBS3;C3;HLA-DMA;HLA-DMB;CLEC7A;CD14;FCGR1A;HLA-DQA2;HLA-DQA1;ATP6V0A1;MSR1;HLA-DRB5;TUBB4B;MARCO;CD209;HLA-DPB1;HLA-DRA;CALR;HLA-DRB1
Toxoplasmosis	2240	43/112	1.0572e-11	1000 nM 25D	1.1	ITGB1;CD40;CIITA;LY96;LAMC2;LAMC1;TNF;PIK3R6;PIK3CG;PIK3R5;GNAI2;HLA-DMA;HLA-DMB;IRAK1;ALOX5;AKT3;CCR5;JAK2;HLA-DQA2;LDLR;HLA-DQA1;HLA-DPA1;HLA-DRB5;LAMB3;IFNGR1;STAT1;IFNGR2;IL10RA;LAMB1;HSPA2;MAPK13;NFKBIA;MAPK11;PPIF;BCL2;HLA-DPB1;CYCS;HLA-DRA;HLA-DRB1;BIRC2;HSPA1B;HLA-DQB1;HSPA1A
Osteoclast differentiation	2240	46/127	1.18107e-11	1000 nM 25D	1.1	LILRA6;CSF1R;SPI1;CSF1;NCF2;TREM2;PIK3CB;LILRA2;TNF;SIRPB1;LILRA5;RELB;SOCS3;AKT3;PLCG2;SIRPA;ACP5;FCGR1A;IL1R1;IFNGR1;STAT1;IFNGR2;NFATC2;CYBA;MITF;NFATC1;TRAF2;LILRB1;GAB2;LILRB2;LILRB3;LILRB4;TGFBR1;FOSL2;MAPK13;FOSL1;NFKBIA;MAPK11;TYROBP;TEC;IL1B;CAMK4;BTK;LCP2;PPARG;IRF9
Chemokine signaling pathway	2240	59/192	1.43373e-11	1000 nM 25D	1.1	CXCL6;GSK3A;ARRB1;ARRB2;PIK3CB;CXCL3;CXCL2;CXCL5;PIK3CG;CXCL16;AKT3;PRKACA;CCR5;JAK2;CCR2;PRKCD;VAV2;TIAM1;HCK;PLCB3;ADCY9;XCL1;DOCK2;SOS2;SRC;PXN;WAS;CXCR4;FOXO3;ADCY7;PIK3R6;PIK3R5;GNAI2;GRK3;NRAS;PAK1;CCL8;GNG2;GRK5;CCL7;CXCR3;CCL4;PLCG2;CCL3;CCL2;PTK2B;CCL1;CCR1;LYN;CCL24;CCL22;STAT1;BRAF;PPBP;PTK2;NFKBIA;GNAQ;GNB2;GNB4
Cytokine-cytokine receptor interaction	2240	76/295	1.11302e-10	1000 nM 25D	1.1	ACVRL1;CXCL6;CD40;CSF3R;BMPR2;CSF1;IL24;FASLG;CXCL3;TNF;CXCL2;CXCL5;IL27RA;CXCL16;TNFSF13B;TNFRSF8;CCR5;TNFRSF4;CCR2;IL13RA1;ACVR1;IL1R1;IFNGR1;IFNGR2;TNFRSF18;IL18;IL17RC;TGFBR1;IL17RA;IL1B;IL3RA;XCL1;TNFRSF25;LTB;IL9R;TNFRSF21;CSF1R;EBI3;CXCR4;CSF2RB;ACVR1B;IL2RG;CSF2RA;CCL8;CCL7;CXCR3;CCL4;CCL3;CCL2;CCL1;IL12RB2;CCR1;CCL24;CCL22;TNFSF14;TNFSF15;IL10RA;TNFRSF9;LIF;BMP8A;OSM;IL36G;TNFRSF10B;PPBP…
Osteoclast differentiation	3546	67/127	1.04626e-16	10000 nM 25D	1.1	SPI1;CSF1;NCF2;NCF4;TREM2;PIK3CB;TNF;SIRPB1;PPP3CB;PPP3CC;AKT2;AKT3;SIRPA;ACP5;IKBKG;RAC1;JUNB;IL1R1;IFNGR1;IFNGR2;CYBA;TRAF2;FOS;TYK2;OSCAR;TNFRSF1A;IL1A;TYROBP;PIK3CA;IL1B;BTK;PPARG;IRF9;IFNAR1;LILRA6;CSF1R;TNFRSF11A;LILRA1;LILRA4;LILRA5;RELB;SOCS3;PPP3R1;MAPK8;SOCS1;PLCG2;FCGR1A;JUN;STAT1;NFATC2;NFATC1;LILRB1;LILRB2;LILRB3;LILRB4;LILRB5;FOSL2;NFKB2;MAPK13;FOSL1;CYLD;TEC;CAMK4;FOSB;GRB2;FCGR2B;…
C-type lectin receptor signaling pathway	3546	52/104	8.78474e-12	10000 nM 25D	1.1	PIK3CB;TNF;PYCARD;PPP3CB;PPP3CC;AKT2;AKT3;CASP1;IKBKG;IKBKE;IL10;FCER1G;KSR1;PRKCD;RHOA;CLEC4D;MRAS;PIK3CA;IL1B;IRF1;CLEC4E;IRF9;SRC;PTGS2;RELB;PPP3R1;MAPK8;NRAS;PAK1;RRAS;CLEC7A;PLCG2;NLRP3;PLK3;EGR2;JUN;EGR3;CCL22;STAT1;CARD9;NFATC2;NFATC1;NFKB2;MAPK13;CYLD;CD209;CLEC6A;BCL3;MDM2;CALM3;CALM2;MAP3K14
Tuberculosis	3546	74/180	1.55498e-11	10000 nM 25D	1.1	CIITA;ITGAM;ITGB2;TCIRG1;TNF;CTSS;MRC2;PPP3CB;PPP3CC;AKT2;AKT3;MRC1;ITGAX;JAK2;HLA-DPA1;IL10;CR1;FCER1G;ATP6AP1;KSR1;IFNGR1;SPHK2;IFNGR2;IL18;RHOA;TNFRSF1A;TLR1;IL1A;IL1B;TLR6;ATP6V0D1;CLEC4E;HLA-DQB1;TLR2;CEBPB;RAB5C;SRC;NOD2;CORO1A;PPP3R1;HLA-DMA;MAPK8;HLA-DMB;IRAK1;CLEC7A;IRAK2;CD14;BID;FCGR1A;HLA-DQA2;HLA-DQA1;ATP6V0A1;HSPA9;PLK3;CD74;HLA-DRB5;VDR;IL10RB;STAT1;IL10RA;CARD9;RFXANK;MAPK13;CD209…
Toxoplasmosis	3546	53/112	4.32787e-11	10000 nM 25D	1.1	CD40;CIITA;LAMC1;TNF;PIK3CG;AKT2;AKT3;IKBKG;CCR5;JAK2;HLA-DPA1;IL10;IFNGR1;IFNGR2;TYK2;TNFRSF1A;PPIF;BIRC2;HLA-DQB1;TLR2;LAMA5;LY96;XIAP;PIK3R6;PIK3R5;GNAI2;HLA-DMA;MAPK8;SOCS1;HLA-DMB;IRAK1;ALOX5;HLA-DQA2;LDLR;HLA-DQA1;HLA-DRB5;LAMB3;IL10RB;STAT1;IL10RA;LAMB1;HSPA2;MAPK13;CD40LG;BCL2;HLA-DPB1;CYCS;HLA-DRA;HLA-DRB1;MYD88;HSPA1B;BCL2L1;HSPA1A
Lipid and atherosclerosis	3546	79/215	1.39446e-09	10000 nM 25D	1.1	ERO1A;CD40;HSP90AB1;NCF2;NCF4;CXCL1;FASLG;PIK3CB;CXCL3;TNF;CXCL2;ICAM1;PYCARD;PPP3CB;PPP3CC;AKT2;AKT3;CASP1;CD36;IKBKG;RAC1;JAK2;IKBKE;TICAM2;IL18;CYBB;CYBA;TRAF2;FOS;MMP9;RHOA;VAV2;TNFRSF1A;PLCB3;PIK3CA;TRAF3;IL1B;IRF7;PPARG;TLR6;ABCG1;TLR2;SRC;CCL3L3;LY96;PPP3R1;NRAS;MAPK8;RXRA;IRAK1;CCL5;CCL3;NLRP3;CCL2;CD14;PLCG1;BID;LDLR;ABCA1;LYN;JUN;HSPA5;NFATC2;TNFRSF10B;NFATC1;HSPA2;POU2F2;MAPK13;CD40LG;…
