# Supplementary material for: Transcriptome-Wide Profile of 25-Hydroxyvitamin D3 in Primary Immune Cells from Human Peripheral Blood
Source: Nutrients. 2021 Nov 16;13(11):4100. doi: 10.3390/nu13114100 (PMC8624141; doi:10.3390/nu13114100)
Supplement: Supplementary file 1 [file nutrients-13-04100-s001.zip › nutrients-1405716-supplementary/Supplementary material/Table S4.xlsx]

## Sheet: Sheet1
Term	Overlap	pGFWER	Pathway
Based on 398 targets of 1000 nM 25(OH)D3
ECM-receptor interaction	12/88	2.42261e-05	http://www.genome.jp/dbget-bin/show_pathway?hsa04512+3912+3914+3915+3918+2811+2335+7057+7058+948+3696+22801+375790
Small cell lung cancer	7/92	5.27669e-05	http://www.genome.jp/dbget-bin/show_pathway?hsa05222+2335+3912+3914+3915+3918+1030+1026
Cytokine-cytokine receptor interaction	21/292	0.000162059	http://www.genome.jp/dbget-bin/show_pathway?hsa04060+91+3554+3606+3553+7293+11009+64109+1438+1441+3976+5008+27242+9966+2920+6369+729230+6354+56300+1435+94+654
Amoebiasis	13/101	0.000188173	http://www.genome.jp/dbget-bin/show_pathway?hsa05146+3553+2335+3912+3914+3915+3918+2920+3554+338382+3315+929+5052+2769
Osteoclast differentiation	12/125	0.00544601	http://www.genome.jp/dbget-bin/show_pathway?hsa04380+1435+5603+3553+3554+2355+2209+54+10288+11006+353514+79168+54209
Based on 477 targets of 10000 nM 25(OH)D3
Osteoclast differentiation	16/125	4.27372e-05	http://www.genome.jp/dbget-bin/show_pathway?hsa04380+1436+1435+5603+3552+3459+3460+2209+7305+9021+10288+11006+11025+353514+79168+10326+54209
Cytokine-cytokine receptor interaction	24/292	0.000328747	http://www.genome.jp/dbget-bin/show_pathway?hsa04060+91+92+1439+3606+3552+7293+3604+4055+3460+3459+64109+1438+3597+5008+58191+27242+2920+6369+729230+6347+1435+1436+94+654
Tuberculosis	18/176	0.000447877	http://www.genome.jp/dbget-bin/show_pathway?hsa05152+30835+2209+3460+4261+972+3117+3119+3122+3123+3127+3552+3606+64581+64170+26253+2207+3459+5603
Influenza A	17/168	0.000732205	http://www.genome.jp/dbget-bin/show_pathway?hsa05164+3606+4599+4938+4940+4261+3117+3119+3122+3123+3127+9021+3552+60+91543+6347+3459+3460
Toxoplasmosis	14/110	0.00139302	http://www.genome.jp/dbget-bin/show_pathway?hsa05145+5603+4261+3117+3119+3122+3123+3127+240+3912+3914+3306+3459+3460+10105
Based on 625 targets of 10 nM 1,25(OH)2D3
Cytokine-cytokine receptor interaction	40/292	3.16255e-11	http://www.genome.jp/dbget-bin/show_pathway?hsa04060+91+3554+3606+3553+8784+7293+3604+943+8995+3460+3459+11009+64109+1438+3597+1441+3593+5008+3569+58191+3627+4283+6374+27242+8792+9966+7124+2920+2921+1234+6369+729230+6347+3557+56300+1435+94+654+353500+3952
Leishmaniasis	19/73	4.45503e-09	http://www.genome.jp/dbget-bin/show_pathway?hsa05140+2209+653361+3684+3113+3117+3118+3119+3122+3123+3127+3593+7124+3553+1536+65108+5603+3459+3460+5743
Rheumatoid arthritis	20/89	1.81856e-08	http://www.genome.jp/dbget-bin/show_pathway?hsa05323+8792+3553+7124+3569+1435+1514+3113+3117+3118+3119+3122+3123+3127+535+941+3606+2920+2921+6374+6347
Amoebiasis	19/101	1.27827e-06	http://www.genome.jp/dbget-bin/show_pathway?hsa05146+3553+2335+3914+3915+3918+3569+2920+2921+3554+7124+3593+338382+3315+3684+384+5052+2769+1277+1284
Toxoplasmosis	19/110	8.37855e-06	http://www.genome.jp/dbget-bin/show_pathway?hsa05145+5603+3593+7124+3113+3117+3118+3119+3122+3123+3127+240+3914+3915+3918+3303+3459+3460+1234+10105
